# Supplementary material for: Symbiont switching and trophic mode shifts in Orchidaceae
Source: New Phytol. 2021 Jun 1;231(2):791–800. doi: 10.1111/nph.17414 (PMC8252101; doi:10.1111/nph.17414)
Supplement: Supplementary file 2 — Table S1 Orchid mycorrhiza dataset. Table S2 The list of orchid species for phylogenetic reconstruction and trait analyses. Table S3 Phylogenetic signals of symbiotic association and trophic mode using Pagel’s lambda. Table S4 Phylogenetic correlations between orchid trophic mode and symbiotic association using the Discrete Independent and Dependent models implemented in bayestraits. Please note: Wiley Blackwell are not responsible for the content or functionality of any Supporting Information supplied by the authors. Any queries (other than missing material) should be directed to the New Phytologist Central Office. [file NPH-231-791-s001.xlsx]

## Sheet: Notes
New Phytologist Supporting Information
Article title: Symbiont switching and trophic mode shifts in Orchidaceae
Authors: Deyi Wang, Hans Jacquemyn, Sofia I.F. Gomes, Rutger A. Vos and Vincent S.F.T. Merckx
Article acceptance date: 9 April 2021
Table S1 Orchid mycorrhiza dataset.
Table S2 The list of orchid species for phylogenetic reconstruction and trait analyses.

## Sheet: Table_S1
Subfamily	Tribe	Subtribe	Genera	Plant species	Synonym	Accepted species	Tropic mode	Isotope data	Growth form	Developmental satge	Habitat and Distribution	Region	Plastome	ITS	ITS1	ITS2	matK	rbcL	trnL-F	psbA-trnH	ycf1	rpl16	rps16	cox1	XDH	Fungal DNA (host orchid)	DNA techiques	Reference	Journal	doi	Year of publication	Review
Orchidoideae	Cranichideae	Cranichidinae	Aa	Aa achalensis		Aa achalensis	AU		Terrestrial	adult/flowering		Argentina		KX421909.1			KX421969.1		KX422020.1							HQ713403 HQ713499	Sanger sequencing	Di Pardo et al. 2015	International Journal of Tropical Biology and Conservation	doi.org/10.15517/rbt.v63i1.14226	2015
Orchidoideae	Cranichideae	Cranichidinae	Aa	Aa achalensis		Aa achalensis	AU		Terrestrial	various developmental stages		Argentina		KX421909.1			KX421969.1		KX422020.1							KF151198 KF151200 KF151201 KF151202	Sanger sequencing/clones	Fracchia et al. 2016	Flora	doi.org/10.1016/j.flora.2016.07.008	2016
Orchidoideae	Cranichideae	Cranichidinae	Aa	Aa achalensis		Aa achalensis	AU		Terrestrial	various developmental stages	mountain grassland	Argentina		KX421909.1			KX421969.1		KX422020.1							KF151198 KF151199 KF151200 KF151201 KF151202	Sanger sequencing	Sebastian et al. 2014	Mycorrhiza	doi.org/10.1007/s00572-013-0510-2	2014	Rasmussen et al. 2015
Epidendroideae	Vandeae	Aeridinae	Acampe	Acampe rigida		Acampe rigida	AU		Epiphytic		tropical forest	China		KJ733385.1			KF421843.1	MG905912.1	KJ733622.1							MH005849.1	Sanger sequencing/clones	Xing et al. 2019	Oikos	doi.org/10.1111/oik.06363	2019
Orchidoideae	Diurideae	Acianthinae	Acianthus	Acianthus exsertus		Acianthus exsertus	AU		Terrestrial	Adult	open forest	Australia					AJ309993.1	AF074101.1	AJ409373.1							AY643806	ITS-PCR/RFLP analysis	Bougoure et al. 2005	Mycological Research	doi.org/10.1017/S095375620500225X	2005	Dearnaley 2007
Orchidoideae	Diurideae	Acianthinae	Acianthus	Acianthus pusillus		Acianthus pusillus	AU		Terrestrial	Adult	open forest	Australia		AF391760.1												AY643806	ITS-PCR/RFLP analysis	Bougoure et al. 2005	Mycological Research	doi.org/10.1017/S095375620500225X	2005	Dearnaley 2007
Epidendroideae	Vandeae	Angraecinae	Aerangis	Aerangis punctata		Aerangis punctata	AU		Epiphytic	Adult	lowland rainforests (high canopy)/lowland semi‐dry forests/mountain rainforests (Epiphytic‐rich)	La Réunion		DQ091605.1			DQ091342.1		DQ091466.1							JF691324	Sanger sequencing/clones	Martos et al. 2012	Molecular Ecology	doi.org/10.1111/j.1365-294X.2012.05692.x	2012
Epidendroideae	Vandeae	Angraecinae	Aerangis	Aerangis punctata		Aerangis punctata	AU		Epiphytic	Adult	lowland rainforests (high canopy)/lowland semi‐dry forests/mountain rainforests (Epiphytic‐rich)	La Réunion		DQ091605.1			DQ091342.1		DQ091466.1							JF691325	Sanger sequencing/clones	Martos et al. 2012	Molecular Ecology	doi.org/10.1111/j.1365-294X.2012.05692.x	2012
Epidendroideae	Vandeae	Angraecinae	Aerangis	Aerangis punctata		Aerangis punctata	AU		Epiphytic	Adult	lowland rainforests (high canopy)/lowland semi‐dry forests/mountain rainforests (Epiphytic‐rich)	La Réunion		DQ091605.1			DQ091342.1		DQ091466.1							JF691326	Sanger sequencing/clones	Martos et al. 2012	Molecular Ecology	doi.org/10.1111/j.1365-294X.2012.05692.x	2012
Epidendroideae	Vandeae	Angraecinae	Aerangis	Aerangis punctata		Aerangis punctata	AU		Epiphytic	Adult	lowland rainforests (high canopy)/lowland semi‐dry forests/mountain rainforests (Epiphytic‐rich)	La Réunion		DQ091605.1			DQ091342.1		DQ091466.1							JF691327	Sanger sequencing/clones	Martos et al. 2012	Molecular Ecology	doi.org/10.1111/j.1365-294X.2012.05692.x	2012
Epidendroideae	Vandeae	Angraecinae	Aeranthes	Aeranthes arachnites		Aeranthes arachnites	AU		Epiphytic	Adult	lowland rainforests (high canopy)/lowland semi‐dry forests/mountain rainforests (Epiphytic‐rich)	La Réunion		DQ091759.1			DQ091411.1		DQ091536.1							JF691303	Sanger sequencing/clones	Martos et al. 2012	Molecular Ecology	doi.org/10.1111/j.1365-294X.2012.05692.x	2012
Epidendroideae	Vandeae	Angraecinae	Aeranthes	Aeranthes arachnites		Aeranthes arachnites	AU		Epiphytic	Adult	lowland rainforests (high canopy)/lowland semi‐dry forests/mountain rainforests (Epiphytic‐rich)	La Réunion		DQ091759.1			DQ091411.1		DQ091536.1							JF691390	Sanger sequencing/clones	Martos et al. 2012	Molecular Ecology	doi.org/10.1111/j.1365-294X.2012.05692.x	2012
Epidendroideae	Vandeae	Angraecinae	Aeranthes	Aeranthes arachnites		Aeranthes arachnites	AU		Epiphytic	Adult	lowland rainforests (high canopy)/lowland semi‐dry forests/mountain rainforests (Epiphytic‐rich)	La Réunion		DQ091759.1			DQ091411.1		DQ091536.1							JF691391	Sanger sequencing/clones	Martos et al. 2012	Molecular Ecology	doi.org/10.1111/j.1365-294X.2012.05692.x	2012
Epidendroideae	Vandeae	Angraecinae	Aeranthes	Aeranthes arachnites		Aeranthes arachnites	AU		Epiphytic	Adult	lowland rainforests (high canopy)/lowland semi‐dry forests/mountain rainforests (Epiphytic‐rich)	La Réunion		DQ091759.1			DQ091411.1		DQ091536.1							JF691463	Sanger sequencing/clones	Martos et al. 2012	Molecular Ecology	doi.org/10.1111/j.1365-294X.2012.05692.x	2012
Epidendroideae	Vandeae	Angraecinae	Aeranthes	Aeranthes arachnites		Aeranthes arachnites	AU		Epiphytic	Adult	lowland rainforests (high canopy)/lowland semi‐dry forests/mountain rainforests (Epiphytic‐rich)	La Réunion		DQ091759.1			DQ091411.1		DQ091536.1							JF691464	Sanger sequencing/clones	Martos et al. 2012	Molecular Ecology	doi.org/10.1111/j.1365-294X.2012.05692.x	2012
Epidendroideae	Vandeae	Angraecinae	Aeranthes	Aeranthes strangulatus		Aeranthes strangulatus	AU		Epiphytic	Adult	lowland rainforests (high canopy)/lowland semi‐dry forests/mountain rainforests (Epiphytic‐rich)	La Réunion														JF691156	Sanger sequencing/clones	Martos et al. 2012	Molecular Ecology	doi.org/10.1111/j.1365-294X.2012.05692.x	2012
Epidendroideae	Vandeae	Angraecinae	Aeranthes	Aeranthes strangulatus		Aeranthes strangulatus	AU		Epiphytic	Adult	lowland rainforests (high canopy)/lowland semi‐dry forests/mountain rainforests (Epiphytic‐rich)	La Réunion														JF691157	Sanger sequencing/clones	Martos et al. 2012	Molecular Ecology	doi.org/10.1111/j.1365-294X.2012.05692.x	2012
Epidendroideae	Vandeae	Angraecinae	Aeranthes	Aeranthes strangulatus		Aeranthes strangulatus	AU		Epiphytic	Adult	lowland rainforests (high canopy)/lowland semi‐dry forests/mountain rainforests (Epiphytic‐rich)	La Réunion														JF691158	Sanger sequencing/clones	Martos et al. 2012	Molecular Ecology	doi.org/10.1111/j.1365-294X.2012.05692.x	2012
Epidendroideae	Vandeae	Angraecinae	Aeranthes	Aeranthes strangulatus		Aeranthes strangulatus	AU		Epiphytic	Adult	lowland rainforests (high canopy)/lowland semi‐dry forests/mountain rainforests (Epiphytic‐rich)	La Réunion														JF691185	Sanger sequencing/clones	Martos et al. 2012	Molecular Ecology	doi.org/10.1111/j.1365-294X.2012.05692.x	2012
Epidendroideae	Vandeae	Angraecinae	Aeranthes	Aeranthes strangulatus		Aeranthes strangulatus	AU		Epiphytic	Adult	lowland rainforests (high canopy)/lowland semi‐dry forests/mountain rainforests (Epiphytic‐rich)	La Réunion														JF691186	Sanger sequencing/clones	Martos et al. 2012	Molecular Ecology	doi.org/10.1111/j.1365-294X.2012.05692.x	2012
Epidendroideae	Vandeae	Angraecinae	Aeranthes	Aeranthes strangulatus		Aeranthes strangulatus	AU		Epiphytic	Adult	lowland rainforests (high canopy)/lowland semi‐dry forests/mountain rainforests (Epiphytic‐rich)	La Réunion														JF691187	Sanger sequencing/clones	Martos et al. 2012	Molecular Ecology	doi.org/10.1111/j.1365-294X.2012.05692.x	2012
Epidendroideae	Vandeae	Angraecinae	Aeranthes	Aeranthes strangulatus		Aeranthes strangulatus	AU		Epiphytic	Adult	lowland rainforests (high canopy)/lowland semi‐dry forests/mountain rainforests (Epiphytic‐rich)	La Réunion														JF691188	Sanger sequencing/clones	Martos et al. 2012	Molecular Ecology	doi.org/10.1111/j.1365-294X.2012.05692.x	2012
Epidendroideae	Vandeae	Angraecinae	Aeranthes	Aeranthes strangulatus		Aeranthes strangulatus	AU		Epiphytic	Adult	lowland rainforests (high canopy)/lowland semi‐dry forests/mountain rainforests (Epiphytic‐rich)	La Réunion														JF691189	Sanger sequencing/clones	Martos et al. 2012	Molecular Ecology	doi.org/10.1111/j.1365-294X.2012.05692.x	2012
Epidendroideae	Vandeae	Angraecinae	Aeranthes	Aeranthes strangulatus		Aeranthes strangulatus	AU		Epiphytic	Adult	lowland rainforests (high canopy)/lowland semi‐dry forests/mountain rainforests (Epiphytic‐rich)	La Réunion														JF691292	Sanger sequencing/clones	Martos et al. 2012	Molecular Ecology	doi.org/10.1111/j.1365-294X.2012.05692.x	2012
Epidendroideae	Vandeae	Angraecinae	Aeranthes	Aeranthes strangulatus		Aeranthes strangulatus	AU		Epiphytic	Adult	lowland rainforests (high canopy)/lowland semi‐dry forests/mountain rainforests (Epiphytic‐rich)	La Réunion														JF691293	Sanger sequencing/clones	Martos et al. 2012	Molecular Ecology	doi.org/10.1111/j.1365-294X.2012.05692.x	2012
Epidendroideae	Vandeae	Aeridinae	Aerides	Aerides rosea		Aerides rosea	AU		Epiphytic		tropical forest	China		EF670340.1			EF655787.1	JX068009.1	JX202717.1	KC985326.1						MH005847.1 MH005876.1	Sanger sequencing/clones	Xing et al. 2019	Oikos	doi.org/10.1111/oik.06363	2019
Epidendroideae	Vandeae	Aeridinae	Aerides	Aerides rosea		Aerides rosea	AU		Lithophytic		tropical forest	China		EF670340.1			EF655787.1	JX068009.1	JX202717.1	KC985326.1						MH005847.1	Sanger sequencing/clones	Xing et al. 2019	Oikos	doi.org/10.1111/oik.06363	2019
Orchidoideae	Orchideae	Orchidinae	Anacamptis	Anacamptis coriophora	Orchis coriophora	Anacamptis coriophora	AU		Terrestrial		dry steppe meadows/hillsides in the vicinity of wetter habitats	Hungary		KU697374.1			KU697383.1	FN870761.1	KU931745.1							FR676937	Sanger sequencing/ABI	Illyes et al. 2010	Acta Biologica Hungarica	doi.org/10.1556/ABiol.61.2010.Suppl.8	2010
Orchidoideae	Orchideae	Orchidinae	Anacamptis	Anacamptis coriophora		Anacamptis coriophora	AU		Terrestrial	adult	calcareous grassland			KU697374.1			KU697383.1	FN870761.1										Pellegrino et al. 2016	Plant Biosystems	doi.org/10.1080/11263504.2014.940071	2016
Orchidoideae	Orchideae	Orchidinae	Anacamptis	Anacamptis laxiflora		Anacamptis laxiflora	MX?	δ15N	Terrestrial	Adult/flowering	open meadows habitats	Italy		KU697375.1			KU697384.1			AM711707.1		EU176026.1		EF143114.1		JF912454.1 JF912458.1 JF912459.1 JF912460.1 JF912461.1 JF912462.1 JF912463.1 JF912464.1 JF912465.1 JF912466.1 JF912467.1 JF912468.1 JF912469.1 JF926459.1 JF926460.1 JF926461.1 JF926462.1 JF926463.1 JF926464.1 JF926465.1 JF926466.1 JF926467.1 JF926468.1 JF926469.1 JF926470.1	Sanger sequencing/Cloning/ITS‐RFLP analysis	Girlanda et al. 2011	American Journal of Botany	doi.org/10.3732/ajb.1000486	2011
Orchidoideae	Orchideae	Orchidinae	Anacamptis	Anacamptis morio		Anacamptis morio	AU		Terrestrial	adult/flowering	Meadow/ calcareous mountains characterized by Mediterranean montane dry grasslands	Italy		AY364879.1			KF997506.1	KF997322.1		AM711707.1		EU176018.1		EF143107.1		KX461964 KX461965 KX461966 KX461967 KX461968 KX461969 KX461970 KX461971 KX461972 KX461973 KX461974 KX461975 KX461976 KX461977 KX461978 KX461979 KX461980 KX461981 KX461982 KX461983 KX461984 KX461985 KX461986 KX461987	Sanger sequencing/clones	Pecoraro et al. 2018	IMA Fungus	doi.org/10.5598/imafungus.2018.09.01.01	2018
Orchidoideae	Orchideae	Orchidinae	Anacamptis	Anacamptis morio		Anacamptis morio	AU		Terrestrial	adults	grasslands/meadows/or very bright woods	Belgium		AY364879.1			KF997506.1	KF997322.1		AM711707.1		EU176018.1		EF143107.1		FJ788890 GU166423 HM230650 EU909305 DQ388041 DQ388045 GQ241740 EU195344 EU583697 GQ241745 EU583714 AY634130 EU668239	Sanger sequencing/clones	Bailarote et al.2012	American Journal of Botany	doi.org/10.3732/ajb.1200117	2012
Orchidoideae	Orchideae	Orchidinae	Anacamptis	Orchis morio	Anacamptis morio	Anacamptis morio	MX?	δ15N	Terrestrial					AY364879.1			KF997506.1	KF997322.1		AM711707.1		EU176018.1		EF143107.1				Liebel et al. 2010	American Journal of Botany	doi.org/10.3732/ajb.0900354	2010
Orchidoideae	Orchideae	Orchidinae	Anacamptis	Anacamptis morio	Anacamptis morioOrchis morio	Anacamptis morio	AU		Terrestrial	adult	really dry habitats not attached to any wetlands.	Hungary		AY364879.1			KF997506.1	KF997322.1		AM711707.1		EU176018.1		EF143107.1		AJ549127	Sanger sequencing/ABI	Illyes et al. 2010	Acta Biologica Hungarica	doi.org/10.1556/ABiol.61.2010.Suppl.8	2010
Orchidoideae	Orchideae	Orchidinae	Anacamptis	Anacamptis morio		Anacamptis morio	AU		Terrestrial	adult	Mediterranean grasslands characterized by patches of meadows/pastures	Italy		AY364879.1			KF997506.1	KF997322.1		AM711707.1		EU176018.1		EF143107.1		(Refer to the original article) Ceratobasidiaceae Tulasnellaceae Sebacinaceae Pezizaceae	Illumina MiSeq	Voyron et al. 2017	New Phytologist	doi.org/10.1111/nph.14286	2017
Orchidoideae	Orchideae	Orchidinae	Anacamptis	Anacamptis morio		Anacamptis morio	AU		Terrestrial		a dry Mediterranean grassland	Italy		AY364879.1			KF997506.1	KF997322.1		AM711707.1		EU176018.1		EF143107.1		(Refer to the original article) Tulasnellaceae Ceratobasidiaceae Thelephoraceae Sebacinaceae	454 amplicon pyrosequencing	Jacquemyn et al. 2015	New Phytologist	doi.org/10.1111/nph.13281	2015
Orchidoideae	Orchideae	Orchidinae	Anacamptis	Anacamptis morio		Anacamptis morio	MX?	δ15N	Terrestrial	at various developmental stages	a characteristic Mediterranean meadow	Italy		AY364879.1			KF997506.1	KF997322.1		AM711707.1		EU176018.1		EF143107.1		KJ789932 KJ789933 KJ789934 KJ789935 KJ789936 KJ789937 KJ789938 KJ789939 KJ789940 KJ789941 KJ789942 KJ789943 KJ789944 KJ789945 KJ789946 KJ789947 KJ789948	Sanger sequencing/clones	Ercole et al. 2014	New phytologist	doi.org/10.1111/nph.13109	2014
Orchidoideae	Orchideae	Orchidinae	Anacamptis	Anacamptis morio		Anacamptis morio	AU		Terrestrial	adults	Mediterranean grasslands	Italy		AY364879.1			KF997506.1	KF997322.1		AM711707.1		EU176018.1		EF143107.1		(Refer to the original article) Tulasnellaceae Ceratobasidiaceae Thelephoraceae Cortinariaceae Sebacinaceae Russulaceae	454 amplicon pyrosequencing	Jacquemyn et al. 2014	New Phytologist	doi.org/10.1111/nph.12640	2014
Orchidoideae	Orchideae	Orchidinae	Anacamptis	Anacamptis morio		Anacamptis morio	AU		Terrestrial	protocorms	calcareous grassland	Belgium		AY364879.1			KF997506.1	KF997322.1		AM711707.1		EU176018.1		EF143107.1		GQ907250 GU066936 HQ331004	ITS-based DNA array	Jacquemyn et al.2012	Journal of Ecology	doi.org/10.1111/j.1365-2745.2012.01998.x	2012
Orchidoideae	Orchideae	Orchidinae	Anacamptis	Anacamptis morio		Anacamptis morio	AU		Terrestrial	adult	calcareous grassland			AY364879.1			KF997506.1	KF997322.1		AM711707.1		EU176018.1		EF143107.1				Pellegrino et al. 2016	Plant Biosystems	doi.org/10.1080/11263504.2014.940071	2016
Orchidoideae	Orchideae	Orchidinae	Anacamptis	Anacamptis morio		Anacamptis morio	AU		Terrestrial	adult/stopped flowering	an orchid-rich calcareous grassland	Belgium		AY364879.1			KF997506.1	KF997322.1		AM711707.1		EU176018.1		EF143107.1		KP159833 KP160310 KP160316 KP160375 KP160437 KP160537 KP160555 KP160735 KP160737 KP160781 KP160807 KP160815 KP160916 KP160809 KP160329 KP160580	454 amplicon pyrosequencing	Waud et al. 2016	Fungal Ecology	doi.org/10.1016/j.funeco.2015.12.008	2016
Orchidoideae	Orchideae	Orchidinae	Anacamptis	Anacamptis palustris	Anacamptis palustrisOrchis palustris	Anacamptis palustris	AU		Terrestrial	adult	extremely wet habitats: Terrestrial reed- beds/fens/marshes/meadows	Hungary		KY512491.1			KU697385.1		KU931753.1							AJ549126 AJ549182 AM697911 AM697921 AM697939 AM697940 AM697943	Sanger sequencing/ABI	Illyes et al. 2010	Acta Biologica Hungarica	doi.org/10.1556/ABiol.61.2010.Suppl.8	2010
Orchidoideae	Orchideae	Orchidinae	Anacamptis	Orchis papilionacea		Anacamptis papilionacea	MX?	δ15N	Terrestrial					KY512514.1								EU176023.1		EF143112.1				Liebel et al. 2010	American Journal of Botany	doi.org/10.3732/ajb.0900354	2010
Orchidoideae	Orchideae	Orchidinae	Anacamptis	Anacamptis papilionacea		Anacamptis papilionacea	AU		Terrestrial		a dry Mediterranean grassland	Italy		KY512514.1								EU176023.1		EF143112.1		(Refer to the original article) Tulasnellaceae Ceratobasidiaceae Thelephoraceae Sebacinaceae	454 amplicon pyrosequencing	Jacquemyn et al. 2015	New Phytologist	doi.org/10.1111/nph.13281	2015
Orchidoideae	Orchideae	Orchidinae	Anacamptis	Anacamptis papilionacea		Anacamptis papilionacea	AU		Terrestrial	adults	Mediterranean grasslands	Italy		KY512514.1								EU176023.1		EF143112.1		(Refer to the original article) Tulasnellaceae Ceratobasidiaceae Thelephoraceae Cortinariaceae Sebacinaceae Russulaceae	454 amplicon pyrosequencing	Jacquemyn et al. 2014	New Phytologist	doi.org/10.1111/nph.12640	2014
Orchidoideae	Orchideae	Orchidinae	Anacamptis	Anacamptis papilionacea		Anacamptis papilionacea	AU		Terrestrial	adult	calcareous grassland			KY512514.1								EU176023.1		EF143112.1				Pellegrino et al. 2016	Plant Biosystems	doi.org/10.1080/11263504.2014.940071	2016
Orchidoideae	Orchideae	Orchidinae	Anacamptis	Anacamptis pyramidalis		Anacamptis pyramidalis	AU		Terrestrial		a dry Mediterranean grassland	Italy		AY364870.1			JN895643.1	JN892999.1	KU931754.1							(Refer to the original article) Tulasnellaceae Ceratobasidiaceae Thelephoraceae Sebacinaceae	454 amplicon pyrosequencing	Jacquemyn et al. 2015	New Phytologist	doi.org/10.1111/nph.13281	2015
Orchidoideae	Orchideae	Orchidinae	Anacamptis	Anacamptis pyramidalis		Anacamptis pyramidalis	AU		Terrestrial	adult	calcareous grassland			AY364870.1			JN895643.1	JN892999.1	KU931754.1									Pellegrino et al. 2016	Plant Biosystems	doi.org/10.1080/11263504.2014.940071	2016
Epidendroideae	Vandeae	Angraecinae	Angraecopsis	Angraecopsis parviflora		Angraecopsis parviflora	AU		Epiphytic	adults	lowland rainforests (high canopy)/lowland semi‐dry forests/mountain rainforests (Epiphytic‐rich)	La Réunion		DQ091576.1			DQ091364.1		DQ091489.1	MG250266.1						JF691032	Sanger sequencing/clones	Martos et al. 2012	Molecular Ecology	doi.org/10.1111/j.1365-294X.2012.05692.x	2012
Epidendroideae	Vandeae	Angraecinae	Angraecopsis	Angraecopsis parviflora		Angraecopsis parviflora	AU		Epiphytic	adults	lowland rainforests (high canopy)/lowland semi‐dry forests/mountain rainforests (Epiphytic‐rich)	La Réunion		DQ091576.1			DQ091364.1		DQ091489.1	MG250266.1						JF691348	Sanger sequencing/clones	Martos et al. 2012	Molecular Ecology	doi.org/10.1111/j.1365-294X.2012.05692.x	2012
Epidendroideae	Vandeae	Angraecinae	Angraecum	Angraecum appendiculatum		Angraecum appendiculatum	AU		Epiphytic	adults	lowland rainforests (high canopy)/lowland semi‐dry forests/mountain rainforests (Epiphytic‐rich)	La Réunion		MH237203.1												JF691313	Sanger sequencing/clones	Martos et al. 2012	Molecular Ecology	doi.org/10.1111/j.1365-294X.2012.05692.x	2012
Epidendroideae	Vandeae	Angraecinae	Angraecum	Angraecum appendiculatum		Angraecum appendiculatum	AU		Epiphytic	adults	lowland rainforests (high canopy)/lowland semi‐dry forests/mountain rainforests (Epiphytic‐rich)	La Réunion		MH237203.1												JF691314	Sanger sequencing/clones	Martos et al. 2012	Molecular Ecology	doi.org/10.1111/j.1365-294X.2012.05692.x	2012
Epidendroideae	Vandeae	Angraecinae	Angraecum	Angraecum appendiculatum		Angraecum appendiculatum	AU		Epiphytic	adults	lowland rainforests (high canopy)/lowland semi‐dry forests/mountain rainforests (Epiphytic‐rich)	La Réunion		MH237203.1												JF691452	Sanger sequencing/clones	Martos et al. 2012	Molecular Ecology	doi.org/10.1111/j.1365-294X.2012.05692.x	2012
Epidendroideae	Vandeae	Angraecinae	Angraecum	Angraecum appendiculatum		Angraecum appendiculatum	AU		Epiphytic	adults	lowland rainforests (high canopy)/lowland semi‐dry forests/mountain rainforests (Epiphytic‐rich)	La Réunion		MH237203.1												JF691488	Sanger sequencing/clones	Martos et al. 2012	Molecular Ecology	doi.org/10.1111/j.1365-294X.2012.05692.x	2012
Epidendroideae	Vandeae	Angraecinae	Angraecum	Angraecum appendiculatum		Angraecum appendiculatum	AU		Epiphytic	adults	lowland rainforests (high canopy)/lowland semi‐dry forests/mountain rainforests (Epiphytic‐rich)	La Réunion		MH237203.1												JF691489	Sanger sequencing/clones	Martos et al. 2012	Molecular Ecology	doi.org/10.1111/j.1365-294X.2012.05692.x	2012
Epidendroideae	Vandeae	Angraecinae	Angraecum	Angraecum borbonicum		Angraecum borbonicum	AU		Epiphytic	adults	lowland rainforests (high canopy)/lowland semi‐dry forests/mountain rainforests (Epiphytic‐rich)	La Réunion					KF558023.1		KF558268.1				KF558140.1			JF691258	Sanger sequencing/clones	Martos et al. 2012	Molecular Ecology	doi.org/10.1111/j.1365-294X.2012.05692.x	2012
Epidendroideae	Vandeae	Angraecinae	Angraecum	Angraecum borbonicum		Angraecum borbonicum	AU		Epiphytic	adults	lowland rainforests (high canopy)/lowland semi‐dry forests/mountain rainforests (Epiphytic‐rich)	La Réunion					KF558023.1		KF558268.1				KF558140.1			JF691315	Sanger sequencing/clones	Martos et al. 2012	Molecular Ecology	doi.org/10.1111/j.1365-294X.2012.05692.x	2012
Epidendroideae	Vandeae	Angraecinae	Angraecum	Angraecum borbonicum		Angraecum borbonicum	AU		Epiphytic	adults	lowland rainforests (high canopy)/lowland semi‐dry forests/mountain rainforests (Epiphytic‐rich)	La Réunion					KF558023.1		KF558268.1				KF558140.1			JF691316	Sanger sequencing/clones	Martos et al. 2012	Molecular Ecology	doi.org/10.1111/j.1365-294X.2012.05692.x	2012
Epidendroideae	Vandeae	Angraecinae	Angraecum	Angraecum borbonicum		Angraecum borbonicum	AU		Epiphytic	adults	lowland rainforests (high canopy)/lowland semi‐dry forests/mountain rainforests (Epiphytic‐rich)	La Réunion					KF558023.1		KF558268.1				KF558140.1			JF691317	Sanger sequencing/clones	Martos et al. 2012	Molecular Ecology	doi.org/10.1111/j.1365-294X.2012.05692.x	2012
Epidendroideae	Vandeae	Angraecinae	Angraecum	Angraecum borbonicum		Angraecum borbonicum	AU		Epiphytic	adults	lowland rainforests (high canopy)/lowland semi‐dry forests/mountain rainforests (Epiphytic‐rich)	La Réunion					KF558023.1		KF558268.1				KF558140.1			JF691328	Sanger sequencing/clones	Martos et al. 2012	Molecular Ecology	doi.org/10.1111/j.1365-294X.2012.05692.x	2012
Epidendroideae	Vandeae	Angraecinae	Angraecum	Angraecum borbonicum		Angraecum borbonicum	AU		Epiphytic	adults	lowland rainforests (high canopy)/lowland semi‐dry forests/mountain rainforests (Epiphytic‐rich)	La Réunion					KF558023.1		KF558268.1				KF558140.1			JF691329	Sanger sequencing/clones	Martos et al. 2012	Molecular Ecology	doi.org/10.1111/j.1365-294X.2012.05692.x	2012
Epidendroideae	Vandeae	Angraecinae	Angraecum	Angraecum borbonicum		Angraecum borbonicum	AU		Epiphytic	adults	lowland rainforests (high canopy)/lowland semi‐dry forests/mountain rainforests (Epiphytic‐rich)	La Réunion					KF558023.1		KF558268.1				KF558140.1			JF691413	Sanger sequencing/clones	Martos et al. 2012	Molecular Ecology	doi.org/10.1111/j.1365-294X.2012.05692.x	2012
Epidendroideae	Vandeae	Angraecinae	Angraecum	Angraecum borbonicum		Angraecum borbonicum	AU		Epiphytic	adults	lowland rainforests (high canopy)/lowland semi‐dry forests/mountain rainforests (Epiphytic‐rich)	La Réunion					KF558023.1		KF558268.1				KF558140.1			JF691414	Sanger sequencing/clones	Martos et al. 2012	Molecular Ecology	doi.org/10.1111/j.1365-294X.2012.05692.x	2012
Epidendroideae	Vandeae	Angraecinae	Angraecum	Angraecum borbonicum		Angraecum borbonicum	AU		Epiphytic	adults	lowland rainforests (high canopy)/lowland semi‐dry forests/mountain rainforests (Epiphytic‐rich)	La Réunion					KF558023.1		KF558268.1				KF558140.1			JF691420	Sanger sequencing/clones	Martos et al. 2012	Molecular Ecology	doi.org/10.1111/j.1365-294X.2012.05692.x	2012
Epidendroideae	Vandeae	Angraecinae	Angraecum	Angraecum borbonicum		Angraecum borbonicum	AU		Epiphytic	adults	lowland rainforests (high canopy)/lowland semi‐dry forests/mountain rainforests (Epiphytic‐rich)	La Réunion					KF558023.1		KF558268.1				KF558140.1			JF691421	Sanger sequencing/clones	Martos et al. 2012	Molecular Ecology	doi.org/10.1111/j.1365-294X.2012.05692.x	2012
Epidendroideae	Vandeae	Angraecinae	Angraecum	Angraecum borbonicum		Angraecum borbonicum	AU		Epiphytic	adults	lowland rainforests (high canopy)/lowland semi‐dry forests/mountain rainforests (Epiphytic‐rich)	La Réunion					KF558023.1		KF558268.1				KF558140.1			JF691433	Sanger sequencing/clones	Martos et al. 2012	Molecular Ecology	doi.org/10.1111/j.1365-294X.2012.05692.x	2012
Epidendroideae	Vandeae	Angraecinae	Angraecum	Angraecum borbonicum		Angraecum borbonicum	AU		Epiphytic	adults	lowland rainforests (high canopy)/lowland semi‐dry forests/mountain rainforests (Epiphytic‐rich)	La Réunion					KF558023.1		KF558268.1				KF558140.1			JF691434	Sanger sequencing/clones	Martos et al. 2012	Molecular Ecology	doi.org/10.1111/j.1365-294X.2012.05692.x	2012
Epidendroideae	Vandeae	Angraecinae	Angraecum	Angraecum cadetii		Angraecum cadetii	AU		Epiphytic	adults	lowland rainforests (high canopy)/lowland semi‐dry forests/mountain rainforests (Epiphytic‐rich)	La Réunion		MH237229.1			KF557994.1		KF558244.1				KF558122.1			JF691221	Sanger sequencing/clones	Martos et al. 2012	Molecular Ecology	doi.org/10.1111/j.1365-294X.2012.05692.x	2012
Epidendroideae	Vandeae	Angraecinae	Angraecum	Angraecum cadetii		Angraecum cadetii	AU		Epiphytic	adults	lowland rainforests (high canopy)/lowland semi‐dry forests/mountain rainforests (Epiphytic‐rich)	La Réunion		MH237229.1			KF557994.1		KF558244.1				KF558122.1			JF691222	Sanger sequencing/clones	Martos et al. 2012	Molecular Ecology	doi.org/10.1111/j.1365-294X.2012.05692.x	2012
Epidendroideae	Vandeae	Angraecinae	Angraecum	Angraecum cadetii		Angraecum cadetii	AU		Epiphytic	adults	lowland rainforests (high canopy)/lowland semi‐dry forests/mountain rainforests (Epiphytic‐rich)	La Réunion		MH237229.1			KF557994.1		KF558244.1				KF558122.1			JF691223	Sanger sequencing/clones	Martos et al. 2012	Molecular Ecology	doi.org/10.1111/j.1365-294X.2012.05692.x	2012
Epidendroideae	Vandeae	Angraecinae	Angraecum	Angraecum cadetii		Angraecum cadetii	AU		Epiphytic	adults	lowland rainforests (high canopy)/lowland semi‐dry forests/mountain rainforests (Epiphytic‐rich)	La Réunion		MH237229.1			KF557994.1		KF558244.1				KF558122.1			JF691224	Sanger sequencing/clones	Martos et al. 2012	Molecular Ecology	doi.org/10.1111/j.1365-294X.2012.05692.x	2012
Epidendroideae	Vandeae	Angraecinae	Angraecum	Angraecum cadetii		Angraecum cadetii	AU		Epiphytic	adults	lowland rainforests (high canopy)/lowland semi‐dry forests/mountain rainforests (Epiphytic‐rich)	La Réunion		MH237229.1			KF557994.1		KF558244.1				KF558122.1			JF691331	Sanger sequencing/clones	Martos et al. 2012	Molecular Ecology	doi.org/10.1111/j.1365-294X.2012.05692.x	2012
Epidendroideae	Vandeae	Angraecinae	Angraecum	Angraecum cadetii		Angraecum cadetii	AU		Epiphytic	adults	lowland rainforests (high canopy)/lowland semi‐dry forests/mountain rainforests (Epiphytic‐rich)	La Réunion		MH237229.1			KF557994.1		KF558244.1				KF558122.1			JF691332	Sanger sequencing/clones	Martos et al. 2012	Molecular Ecology	doi.org/10.1111/j.1365-294X.2012.05692.x	2012
Epidendroideae	Vandeae	Angraecinae	Angraecum	Angraecum cadetii		Angraecum cadetii	AU		Epiphytic	adults	lowland rainforests (high canopy)/lowland semi‐dry forests/mountain rainforests (Epiphytic‐rich)	La Réunion		MH237229.1			KF557994.1		KF558244.1				KF558122.1			JF691342	Sanger sequencing/clones	Martos et al. 2012	Molecular Ecology	doi.org/10.1111/j.1365-294X.2012.05692.x	2012
Epidendroideae	Vandeae	Angraecinae	Angraecum	Angraecum caulescens		Angraecum caulescens	AU		Epiphytic	adults	lowland rainforests (high canopy)/lowland semi‐dry forests/mountain rainforests (Epiphytic‐rich)	La Réunion		MH237204.1			KF557988.1		KF558172.1							JF691115	Sanger sequencing/clones	Martos et al. 2012	Molecular Ecology	doi.org/10.1111/j.1365-294X.2012.05692.x	2012
Epidendroideae	Vandeae	Angraecinae	Angraecum	Angraecum caulescens		Angraecum caulescens	AU		Epiphytic	adults	lowland rainforests (high canopy)/lowland semi‐dry forests/mountain rainforests (Epiphytic‐rich)	La Réunion		MH237204.1			KF557988.1		KF558172.1							JF691116	Sanger sequencing/clones	Martos et al. 2012	Molecular Ecology	doi.org/10.1111/j.1365-294X.2012.05692.x	2012
Epidendroideae	Vandeae	Angraecinae	Angraecum	Angraecum caulescens		Angraecum caulescens	AU		Epiphytic	adults	lowland rainforests (high canopy)/lowland semi‐dry forests/mountain rainforests (Epiphytic‐rich)	La Réunion		MH237204.1			KF557988.1		KF558172.1							JF691117	Sanger sequencing/clones	Martos et al. 2012	Molecular Ecology	doi.org/10.1111/j.1365-294X.2012.05692.x	2012
Epidendroideae	Vandeae	Angraecinae	Angraecum	Angraecum caulescens		Angraecum caulescens	AU		Epiphytic	adults	lowland rainforests (high canopy)/lowland semi‐dry forests/mountain rainforests (Epiphytic‐rich)	La Réunion		MH237204.1			KF557988.1		KF558172.1							JF691118	Sanger sequencing/clones	Martos et al. 2012	Molecular Ecology	doi.org/10.1111/j.1365-294X.2012.05692.x	2012
Epidendroideae	Vandeae	Angraecinae	Angraecum	Angraecum caulescens		Angraecum caulescens	AU		Epiphytic	adults	lowland rainforests (high canopy)/lowland semi‐dry forests/mountain rainforests (Epiphytic‐rich)	La Réunion		MH237204.1			KF557988.1		KF558172.1							JF691119	Sanger sequencing/clones	Martos et al. 2012	Molecular Ecology	doi.org/10.1111/j.1365-294X.2012.05692.x	2012
Epidendroideae	Vandeae	Angraecinae	Angraecum	Angraecum caulescens		Angraecum caulescens	AU		Epiphytic	adults	lowland rainforests (high canopy)/lowland semi‐dry forests/mountain rainforests (Epiphytic‐rich)	La Réunion		MH237204.1			KF557988.1		KF558172.1							JF691120	Sanger sequencing/clones	Martos et al. 2012	Molecular Ecology	doi.org/10.1111/j.1365-294X.2012.05692.x	2012
Epidendroideae	Vandeae	Angraecinae	Angraecum	Angraecum caulescens		Angraecum caulescens	AU		Epiphytic	adults	lowland rainforests (high canopy)/lowland semi‐dry forests/mountain rainforests (Epiphytic‐rich)	La Réunion		MH237204.1			KF557988.1		KF558172.1							JF691121	Sanger sequencing/clones	Martos et al. 2012	Molecular Ecology	doi.org/10.1111/j.1365-294X.2012.05692.x	2012
Epidendroideae	Vandeae	Angraecinae	Angraecum	Angraecum caulescens		Angraecum caulescens	AU		Epiphytic	adults	lowland rainforests (high canopy)/lowland semi‐dry forests/mountain rainforests (Epiphytic‐rich)	La Réunion		MH237204.1			KF557988.1		KF558172.1							JF691122	Sanger sequencing/clones	Martos et al. 2012	Molecular Ecology	doi.org/10.1111/j.1365-294X.2012.05692.x	2012
Epidendroideae	Vandeae	Angraecinae	Angraecum	Angraecum caulescens		Angraecum caulescens	AU		Epiphytic	adults	lowland rainforests (high canopy)/lowland semi‐dry forests/mountain rainforests (Epiphytic‐rich)	La Réunion		MH237204.1			KF557988.1		KF558172.1							JF691123	Sanger sequencing/clones	Martos et al. 2012	Molecular Ecology	doi.org/10.1111/j.1365-294X.2012.05692.x	2012
Epidendroideae	Vandeae	Angraecinae	Angraecum	Angraecum caulescens		Angraecum caulescens	AU		Epiphytic	adults	lowland rainforests (high canopy)/lowland semi‐dry forests/mountain rainforests (Epiphytic‐rich)	La Réunion		MH237204.1			KF557988.1		KF558172.1							JF691124	Sanger sequencing/clones	Martos et al. 2012	Molecular Ecology	doi.org/10.1111/j.1365-294X.2012.05692.x	2012
Epidendroideae	Vandeae	Angraecinae	Angraecum	Angraecum caulescens		Angraecum caulescens	AU		Epiphytic	adults	lowland rainforests (high canopy)/lowland semi‐dry forests/mountain rainforests (Epiphytic‐rich)	La Réunion		MH237204.1			KF557988.1		KF558172.1							JF691283	Sanger sequencing/clones	Martos et al. 2012	Molecular Ecology	doi.org/10.1111/j.1365-294X.2012.05692.x	2012
Epidendroideae	Vandeae	Angraecinae	Angraecum	Angraecum caulescens		Angraecum caulescens	AU		Epiphytic	adults	lowland rainforests (high canopy)/lowland semi‐dry forests/mountain rainforests (Epiphytic‐rich)	La Réunion		MH237204.1			KF557988.1		KF558172.1							JF691284	Sanger sequencing/clones	Martos et al. 2012	Molecular Ecology	doi.org/10.1111/j.1365-294X.2012.05692.x	2012
Epidendroideae	Vandeae	Angraecinae	Angraecum	Angraecum caulescens		Angraecum caulescens	AU		Epiphytic	adults	lowland rainforests (high canopy)/lowland semi‐dry forests/mountain rainforests (Epiphytic‐rich)	La Réunion		MH237204.1			KF557988.1		KF558172.1							JF691285	Sanger sequencing/clones	Martos et al. 2012	Molecular Ecology	doi.org/10.1111/j.1365-294X.2012.05692.x	2012
Epidendroideae	Vandeae	Angraecinae	Angraecum	Angraecum caulescens		Angraecum caulescens	AU		Epiphytic	adults	lowland rainforests (high canopy)/lowland semi‐dry forests/mountain rainforests (Epiphytic‐rich)	La Réunion		MH237204.1			KF557988.1		KF558172.1							JF691286	Sanger sequencing/clones	Martos et al. 2012	Molecular Ecology	doi.org/10.1111/j.1365-294X.2012.05692.x	2012
Epidendroideae	Vandeae	Angraecinae	Angraecum	Angraecum caulescens		Angraecum caulescens	AU		Epiphytic	adults	lowland rainforests (high canopy)/lowland semi‐dry forests/mountain rainforests (Epiphytic‐rich)	La Réunion		MH237204.1			KF557988.1		KF558172.1							JF691349	Sanger sequencing/clones	Martos et al. 2012	Molecular Ecology	doi.org/10.1111/j.1365-294X.2012.05692.x	2012
Epidendroideae	Vandeae	Angraecinae	Angraecum	Angraecum cornigerum		Angraecum cornigerum	AU		Epiphytic	adults	lowland rainforests (high canopy)/lowland semi‐dry forests/mountain rainforests (Epiphytic‐rich)	La Réunion		MH237233.1			KF558015.1		KF558247.1				KF558135.1			JF691525	Sanger sequencing/clones	Martos et al. 2012	Molecular Ecology	doi.org/10.1111/j.1365-294X.2012.05692.x	2012
Epidendroideae	Vandeae	Angraecinae	Angraecum	Angraecum cornigerum		Angraecum cornigerum	AU		Epiphytic	adults	lowland rainforests (high canopy)/lowland semi‐dry forests/mountain rainforests (Epiphytic‐rich)	La Réunion		MH237233.1			KF558015.1		KF558247.1				KF558135.1			JF691526	Sanger sequencing/clones	Martos et al. 2012	Molecular Ecology	doi.org/10.1111/j.1365-294X.2012.05692.x	2012
Epidendroideae	Vandeae	Angraecinae	Angraecum	Angraecum cornigerum		Angraecum cornigerum	AU		Epiphytic	adults	lowland rainforests (high canopy)/lowland semi‐dry forests/mountain rainforests (Epiphytic‐rich)	La Réunion		MH237233.1			KF558015.1		KF558247.1				KF558135.1			JF691532	Sanger sequencing/clones	Martos et al. 2012	Molecular Ecology	doi.org/10.1111/j.1365-294X.2012.05692.x	2012
Epidendroideae	Vandeae	Angraecinae	Angraecum	Angraecum cornigerum		Angraecum cornigerum	AU		Epiphytic	adults	lowland rainforests (high canopy)/lowland semi‐dry forests/mountain rainforests (Epiphytic‐rich)	La Réunion		MH237233.1			KF558015.1		KF558247.1				KF558135.1			JF691533	Sanger sequencing/clones	Martos et al. 2012	Molecular Ecology	doi.org/10.1111/j.1365-294X.2012.05692.x	2012
Epidendroideae	Vandeae	Angraecinae	Angraecum	Angraecum corrugatum		Angraecum corrugatum	AU		Epiphytic	adults	lowland rainforests (high canopy)/lowland semi‐dry forests/mountain rainforests (Epiphytic‐rich)	La Réunion		MH237233.1			KF558015.1		KF558247.1				KF558135.1			JF690991	Sanger sequencing/clones	Martos et al. 2012	Molecular Ecology	doi.org/10.1111/j.1365-294X.2012.05692.x	2012
Epidendroideae	Vandeae	Angraecinae	Angraecum	Angraecum corrugatum		Angraecum corrugatum	AU		Epiphytic	adults	lowland rainforests (high canopy)/lowland semi‐dry forests/mountain rainforests (Epiphytic‐rich)	La Réunion		MH237233.1			KF558015.1		KF558247.1				KF558135.1			JF690992	Sanger sequencing/clones	Martos et al. 2012	Molecular Ecology	doi.org/10.1111/j.1365-294X.2012.05692.x	2012
Epidendroideae	Vandeae	Angraecinae	Angraecum	Angraecum corrugatum		Angraecum corrugatum	AU		Epiphytic	adults	lowland rainforests (high canopy)/lowland semi‐dry forests/mountain rainforests (Epiphytic‐rich)	La Réunion		MH237233.1			KF558015.1		KF558247.1				KF558135.1			JF690993	Sanger sequencing/clones	Martos et al. 2012	Molecular Ecology	doi.org/10.1111/j.1365-294X.2012.05692.x	2012
Epidendroideae	Vandeae	Angraecinae	Angraecum	Angraecum corrugatum		Angraecum corrugatum	AU		Epiphytic	adults	lowland rainforests (high canopy)/lowland semi‐dry forests/mountain rainforests (Epiphytic‐rich)	La Réunion		MH237233.1			KF558015.1		KF558247.1				KF558135.1			JF690994	Sanger sequencing/clones	Martos et al. 2012	Molecular Ecology	doi.org/10.1111/j.1365-294X.2012.05692.x	2012
Epidendroideae	Vandeae	Angraecinae	Angraecum	Angraecum corrugatum		Angraecum corrugatum	AU		Epiphytic	adults	lowland rainforests (high canopy)/lowland semi‐dry forests/mountain rainforests (Epiphytic‐rich)	La Réunion		MH237233.1			KF558015.1		KF558247.1				KF558135.1			JF690995	Sanger sequencing/clones	Martos et al. 2012	Molecular Ecology	doi.org/10.1111/j.1365-294X.2012.05692.x	2012
Epidendroideae	Vandeae	Angraecinae	Angraecum	Angraecum corrugatum		Angraecum corrugatum	AU		Epiphytic	adults	lowland rainforests (high canopy)/lowland semi‐dry forests/mountain rainforests (Epiphytic‐rich)	La Réunion		MH237233.1			KF558015.1		KF558247.1				KF558135.1			JF690996	Sanger sequencing/clones	Martos et al. 2012	Molecular Ecology	doi.org/10.1111/j.1365-294X.2012.05692.x	2012
Epidendroideae	Vandeae	Angraecinae	Angraecum	Angraecum corrugatum		Angraecum corrugatum	AU		Epiphytic	adults	lowland rainforests (high canopy)/lowland semi‐dry forests/mountain rainforests (Epiphytic‐rich)	La Réunion		MH237233.1			KF558015.1		KF558247.1				KF558135.1			JF691417	Sanger sequencing/clones	Martos et al. 2012	Molecular Ecology	doi.org/10.1111/j.1365-294X.2012.05692.x	2012
Epidendroideae	Vandeae	Angraecinae	Angraecum	Angraecum corrugatum		Angraecum corrugatum	AU		Epiphytic	adults	lowland rainforests (high canopy)/lowland semi‐dry forests/mountain rainforests (Epiphytic‐rich)	La Réunion		MH237233.1			KF558015.1		KF558247.1				KF558135.1			JF691426	Sanger sequencing/clones	Martos et al. 2012	Molecular Ecology	doi.org/10.1111/j.1365-294X.2012.05692.x	2012
Epidendroideae	Vandeae	Angraecinae	Angraecum	Angraecum corrugatum		Angraecum corrugatum	AU		Epiphytic	adults	lowland rainforests (high canopy)/lowland semi‐dry forests/mountain rainforests (Epiphytic‐rich)	La Réunion		MH237233.1			KF558015.1		KF558247.1				KF558135.1			JF691427	Sanger sequencing/clones	Martos et al. 2012	Molecular Ecology	doi.org/10.1111/j.1365-294X.2012.05692.x	2012
Epidendroideae	Vandeae	Angraecinae	Angraecum	Angraecum costatum		Angraecum costatum	AU		Epiphytic	adults	lowland rainforests (high canopy)/lowland semi‐dry forests/mountain rainforests (Epiphytic‐rich)	La Réunion					KF557942.1		KF558180.1				KF558111.1			JF691309	Sanger sequencing/clones	Martos et al. 2012	Molecular Ecology	doi.org/10.1111/j.1365-294X.2012.05692.x	2012
Epidendroideae	Vandeae	Angraecinae	Angraecum	Angraecum costatum		Angraecum costatum	AU		Epiphytic	adults	lowland rainforests (high canopy)/lowland semi‐dry forests/mountain rainforests (Epiphytic‐rich)	La Réunion					KF557942.1		KF558180.1				KF558111.1			JF691379	Sanger sequencing/clones	Martos et al. 2012	Molecular Ecology	doi.org/10.1111/j.1365-294X.2012.05692.x	2012
Epidendroideae	Vandeae	Angraecinae	Angraecum	Angraecum cucullatum		Angraecum cucullatum	AU		Epiphytic	adults	lowland rainforests (high canopy)/lowland semi‐dry forests/mountain rainforests (Epiphytic‐rich)	La Réunion		MH237186.1			KF557927.1		KF558245.1				KF558051.1			JF691217	Sanger sequencing/clones	Martos et al. 2012	Molecular Ecology	doi.org/10.1111/j.1365-294X.2012.05692.x	2012
Epidendroideae	Vandeae	Angraecinae	Angraecum	Angraecum cucullatum		Angraecum cucullatum	AU		Epiphytic	adults	lowland rainforests (high canopy)/lowland semi‐dry forests/mountain rainforests (Epiphytic‐rich)	La Réunion		MH237186.1			KF557927.1		KF558245.1				KF558051.1			JF691218	Sanger sequencing/clones	Martos et al. 2012	Molecular Ecology	doi.org/10.1111/j.1365-294X.2012.05692.x	2012
Epidendroideae	Vandeae	Angraecinae	Angraecum	Angraecum cucullatum		Angraecum cucullatum	AU		Epiphytic	adults	lowland rainforests (high canopy)/lowland semi‐dry forests/mountain rainforests (Epiphytic‐rich)	La Réunion		MH237186.1			KF557927.1		KF558245.1				KF558051.1			JF691219	Sanger sequencing/clones	Martos et al. 2012	Molecular Ecology	doi.org/10.1111/j.1365-294X.2012.05692.x	2012
Epidendroideae	Vandeae	Angraecinae	Angraecum	Angraecum eburneum var. eburneum		Angraecum eburneum	AU		Epiphytic	adults	lowland rainforests (high canopy)/lowland semi‐dry forests/mountain rainforests (Epiphytic‐rich)	La Réunion		DQ091742.1			DQ091417.1	KU748348.1// KU748347.1	DQ091542.1						GU004415.1	JF691259	Sanger sequencing/clones	Martos et al. 2012	Molecular Ecology	doi.org/10.1111/j.1365-294X.2012.05692.x	2012
Epidendroideae	Vandeae	Angraecinae	Angraecum	Angraecum eburneum var. eburneum		Angraecum eburneum	AU		Epiphytic	adults	lowland rainforests (high canopy)/lowland semi‐dry forests/mountain rainforests (Epiphytic‐rich)	La Réunion		DQ091742.1			DQ091417.1	KU748348.1// KU748347.1	DQ091542.1						GU004415.1	JF691260	Sanger sequencing/clones	Martos et al. 2012	Molecular Ecology	doi.org/10.1111/j.1365-294X.2012.05692.x	2012
Epidendroideae	Vandeae	Angraecinae	Angraecum	Angraecum eburneum var. eburneum		Angraecum eburneum	AU		Epiphytic	adults	lowland rainforests (high canopy)/lowland semi‐dry forests/mountain rainforests (Epiphytic‐rich)	La Réunion		DQ091742.1			DQ091417.1	KU748348.1// KU748347.1	DQ091542.1						GU004415.1	JF691261	Sanger sequencing/clones	Martos et al. 2012	Molecular Ecology	doi.org/10.1111/j.1365-294X.2012.05692.x	2012
Epidendroideae	Vandeae	Angraecinae	Angraecum	Angraecum eburneum var. eburneum		Angraecum eburneum	AU		Epiphytic	adults	lowland rainforests (high canopy)/lowland semi‐dry forests/mountain rainforests (Epiphytic‐rich)	La Réunion		DQ091742.1			DQ091417.1	KU748348.1// KU748347.1	DQ091542.1						GU004415.1	JF691262	Sanger sequencing/clones	Martos et al. 2012	Molecular Ecology	doi.org/10.1111/j.1365-294X.2012.05692.x	2012
Epidendroideae	Vandeae	Angraecinae	Angraecum	Angraecum eburneum var. eburneum		Angraecum eburneum	AU		Epiphytic	adults	lowland rainforests (high canopy)/lowland semi‐dry forests/mountain rainforests (Epiphytic‐rich)	La Réunion		DQ091742.1			DQ091417.1	KU748348.1// KU748347.1	DQ091542.1						GU004415.1	JF691263	Sanger sequencing/clones	Martos et al. 2012	Molecular Ecology	doi.org/10.1111/j.1365-294X.2012.05692.x	2012
Epidendroideae	Vandeae	Angraecinae	Angraecum	Angraecum eburneum var. eburneum		Angraecum eburneum	AU		Epiphytic	adults	lowland rainforests (high canopy)/lowland semi‐dry forests/mountain rainforests (Epiphytic‐rich)	La Réunion		DQ091742.1			DQ091417.1	KU748348.1// KU748347.1	DQ091542.1						GU004415.1	JF691399	Sanger sequencing/clones	Martos et al. 2012	Molecular Ecology	doi.org/10.1111/j.1365-294X.2012.05692.x	2012
Epidendroideae	Vandeae	Angraecinae	Angraecum	Angraecum eburneum var. eburneum		Angraecum eburneum	AU		Epiphytic	adults	lowland rainforests (high canopy)/lowland semi‐dry forests/mountain rainforests (Epiphytic‐rich)	La Réunion		DQ091742.1			DQ091417.1	KU748348.1// KU748347.1	DQ091542.1						GU004415.1	JF691400	Sanger sequencing/clones	Martos et al. 2012	Molecular Ecology	doi.org/10.1111/j.1365-294X.2012.05692.x	2012
Epidendroideae	Vandeae	Angraecinae	Angraecum	Angraecum expansum		Angraecum expansum	AU		Epiphytic	adults	lowland rainforests (high canopy)/lowland semi‐dry forests/mountain rainforests (Epiphytic‐rich)	La Réunion		MH237234.1			KF557974.1		KF558151.1				KF558087.1			JF691072	Sanger sequencing/clones	Martos et al. 2012	Molecular Ecology	doi.org/10.1111/j.1365-294X.2012.05692.x	2012
Epidendroideae	Vandeae	Angraecinae	Angraecum	Angraecum expansum		Angraecum expansum	AU		Epiphytic	adults	lowland rainforests (high canopy)/lowland semi‐dry forests/mountain rainforests (Epiphytic‐rich)	La Réunion		MH237234.1			KF557974.1		KF558151.1				KF558087.1			JF691073	Sanger sequencing/clones	Martos et al. 2012	Molecular Ecology	doi.org/10.1111/j.1365-294X.2012.05692.x	2012
Epidendroideae	Vandeae	Angraecinae	Angraecum	Angraecum expansum		Angraecum expansum	AU		Epiphytic	adults	lowland rainforests (high canopy)/lowland semi‐dry forests/mountain rainforests (Epiphytic‐rich)	La Réunion		MH237234.1			KF557974.1		KF558151.1				KF558087.1			JF691074	Sanger sequencing/clones	Martos et al. 2012	Molecular Ecology	doi.org/10.1111/j.1365-294X.2012.05692.x	2012
Epidendroideae	Vandeae	Angraecinae	Angraecum	Angraecum expansum		Angraecum expansum	AU		Epiphytic	adults	lowland rainforests (high canopy)/lowland semi‐dry forests/mountain rainforests (Epiphytic‐rich)	La Réunion		MH237234.1			KF557974.1		KF558151.1				KF558087.1			JF691075	Sanger sequencing/clones	Martos et al. 2012	Molecular Ecology	doi.org/10.1111/j.1365-294X.2012.05692.x	2012
Epidendroideae	Vandeae	Angraecinae	Angraecum	Angraecum expansum		Angraecum expansum	AU		Epiphytic	adults	lowland rainforests (high canopy)/lowland semi‐dry forests/mountain rainforests (Epiphytic‐rich)	La Réunion		MH237234.1			KF557974.1		KF558151.1				KF558087.1			JF691107	Sanger sequencing/clones	Martos et al. 2012	Molecular Ecology	doi.org/10.1111/j.1365-294X.2012.05692.x	2012
Epidendroideae	Vandeae	Angraecinae	Angraecum	Angraecum expansum		Angraecum expansum	AU		Epiphytic	adults	lowland rainforests (high canopy)/lowland semi‐dry forests/mountain rainforests (Epiphytic‐rich)	La Réunion		MH237234.1			KF557974.1		KF558151.1				KF558087.1			JF691108	Sanger sequencing/clones	Martos et al. 2012	Molecular Ecology	doi.org/10.1111/j.1365-294X.2012.05692.x	2012
Epidendroideae	Vandeae	Angraecinae	Angraecum	Angraecum expansum		Angraecum expansum	AU		Epiphytic	adults	lowland rainforests (high canopy)/lowland semi‐dry forests/mountain rainforests (Epiphytic‐rich)	La Réunion		MH237234.1			KF557974.1		KF558151.1				KF558087.1			JF691109	Sanger sequencing/clones	Martos et al. 2012	Molecular Ecology	doi.org/10.1111/j.1365-294X.2012.05692.x	2012
Epidendroideae	Vandeae	Angraecinae	Angraecum	Angraecum expansum		Angraecum expansum	AU		Epiphytic	adults	lowland rainforests (high canopy)/lowland semi‐dry forests/mountain rainforests (Epiphytic‐rich)	La Réunion		MH237234.1			KF557974.1		KF558151.1				KF558087.1			JF691110	Sanger sequencing/clones	Martos et al. 2012	Molecular Ecology	doi.org/10.1111/j.1365-294X.2012.05692.x	2012
Epidendroideae	Vandeae	Angraecinae	Angraecum	Angraecum expansum		Angraecum expansum	AU		Epiphytic	adults	lowland rainforests (high canopy)/lowland semi‐dry forests/mountain rainforests (Epiphytic‐rich)	La Réunion		MH237234.1			KF557974.1		KF558151.1				KF558087.1			JF691111	Sanger sequencing/clones	Martos et al. 2012	Molecular Ecology	doi.org/10.1111/j.1365-294X.2012.05692.x	2012
Epidendroideae	Vandeae	Angraecinae	Angraecum	Angraecum expansum		Angraecum expansum	AU		Epiphytic	adults	lowland rainforests (high canopy)/lowland semi‐dry forests/mountain rainforests (Epiphytic‐rich)	La Réunion		MH237234.1			KF557974.1		KF558151.1				KF558087.1			JF691113	Sanger sequencing/clones	Martos et al. 2012	Molecular Ecology	doi.org/10.1111/j.1365-294X.2012.05692.x	2012
Epidendroideae	Vandeae	Angraecinae	Angraecum	Angraecum expansum		Angraecum expansum	AU		Epiphytic	adults	lowland rainforests (high canopy)/lowland semi‐dry forests/mountain rainforests (Epiphytic‐rich)	La Réunion		MH237234.1			KF557974.1		KF558151.1				KF558087.1			JF691114	Sanger sequencing/clones	Martos et al. 2012	Molecular Ecology	doi.org/10.1111/j.1365-294X.2012.05692.x	2012
Epidendroideae	Vandeae	Angraecinae	Angraecum	Angraecum expansum		Angraecum expansum	AU		Epiphytic	adults	lowland rainforests (high canopy)/lowland semi‐dry forests/mountain rainforests (Epiphytic‐rich)	La Réunion		MH237234.1			KF557974.1		KF558151.1				KF558087.1			JF691310	Sanger sequencing/clones	Martos et al. 2012	Molecular Ecology	doi.org/10.1111/j.1365-294X.2012.05692.x	2012
Epidendroideae	Vandeae	Angraecinae	Angraecum	Angraecum expansum		Angraecum expansum	AU		Epiphytic	adults	lowland rainforests (high canopy)/lowland semi‐dry forests/mountain rainforests (Epiphytic‐rich)	La Réunion		MH237234.1			KF557974.1		KF558151.1				KF558087.1			JF691330	Sanger sequencing/clones	Martos et al. 2012	Molecular Ecology	doi.org/10.1111/j.1365-294X.2012.05692.x	2012
Epidendroideae	Vandeae	Angraecinae	Angraecum	Angraecum expansum		Angraecum expansum	AU		Epiphytic	adults	lowland rainforests (high canopy)/lowland semi‐dry forests/mountain rainforests (Epiphytic‐rich)	La Réunion		MH237234.1			KF557974.1		KF558151.1				KF558087.1			JF691333	Sanger sequencing/clones	Martos et al. 2012	Molecular Ecology	doi.org/10.1111/j.1365-294X.2012.05692.x	2012
Epidendroideae	Vandeae	Angraecinae	Angraecum	Angraecum expansum		Angraecum expansum	AU		Epiphytic	adults	lowland rainforests (high canopy)/lowland semi‐dry forests/mountain rainforests (Epiphytic‐rich)	La Réunion		MH237234.1			KF557974.1		KF558151.1				KF558087.1			JF691334	Sanger sequencing/clones	Martos et al. 2012	Molecular Ecology	doi.org/10.1111/j.1365-294X.2012.05692.x	2012
Epidendroideae	Vandeae	Angraecinae	Angraecum	Angraecum expansum		Angraecum expansum	AU		Epiphytic	adults	lowland rainforests (high canopy)/lowland semi‐dry forests/mountain rainforests (Epiphytic‐rich)	La Réunion		MH237234.1			KF557974.1		KF558151.1				KF558087.1			JF691335	Sanger sequencing/clones	Martos et al. 2012	Molecular Ecology	doi.org/10.1111/j.1365-294X.2012.05692.x	2012
Epidendroideae	Vandeae	Angraecinae	Angraecum	Angraecum expansum		Angraecum expansum	AU		Epiphytic	adults	lowland rainforests (high canopy)/lowland semi‐dry forests/mountain rainforests (Epiphytic‐rich)	La Réunion		MH237234.1			KF557974.1		KF558151.1				KF558087.1			JF691415	Sanger sequencing/clones	Martos et al. 2012	Molecular Ecology	doi.org/10.1111/j.1365-294X.2012.05692.x	2012
Epidendroideae	Vandeae	Angraecinae	Angraecum	Angraecum expansum		Angraecum expansum	AU		Epiphytic	adults	lowland rainforests (high canopy)/lowland semi‐dry forests/mountain rainforests (Epiphytic‐rich)	La Réunion		MH237234.1			KF557974.1		KF558151.1				KF558087.1			JF691416	Sanger sequencing/clones	Martos et al. 2012	Molecular Ecology	doi.org/10.1111/j.1365-294X.2012.05692.x	2012
Epidendroideae	Vandeae	Angraecinae	Angraecum	Angraecum expansum		Angraecum expansum	AU		Epiphytic	adults	lowland rainforests (high canopy)/lowland semi‐dry forests/mountain rainforests (Epiphytic‐rich)	La Réunion		MH237234.1			KF557974.1		KF558151.1				KF558087.1			JF691449	Sanger sequencing/clones	Martos et al. 2012	Molecular Ecology	doi.org/10.1111/j.1365-294X.2012.05692.x	2012
Epidendroideae	Vandeae	Angraecinae	Angraecum	Angraecum hermannii	putative mistake in the original articleAngraecum hermanii	Angraecum hermannii	AU		Epiphytic	adults	lowland rainforests (high canopy)/lowland semi‐dry forests/mountain rainforests (Epiphytic‐rich)	La Réunion					KF557970.1		KF558159.1				KF558072.1			JF691091	Sanger sequencing/clones	Martos et al. 2012	Molecular Ecology	doi.org/10.1111/j.1365-294X.2012.05692.x	2012
Epidendroideae	Vandeae	Angraecinae	Angraecum	Angraecum hermannii	putative mistake in the original articleAngraecum hermanii	Angraecum hermannii	AU		Epiphytic	adults	lowland rainforests (high canopy)/lowland semi‐dry forests/mountain rainforests (Epiphytic‐rich)	La Réunion					KF557970.1		KF558159.1				KF558072.1			JF691092	Sanger sequencing/clones	Martos et al. 2012	Molecular Ecology	doi.org/10.1111/j.1365-294X.2012.05692.x	2012
Epidendroideae	Vandeae	Angraecinae	Angraecum	Angraecum hermannii	putative mistake in the original articleAngraecum hermanii	Angraecum hermannii	AU		Epiphytic	adults	lowland rainforests (high canopy)/lowland semi‐dry forests/mountain rainforests (Epiphytic‐rich)	La Réunion					KF557970.1		KF558159.1				KF558072.1			JF691093	Sanger sequencing/clones	Martos et al. 2012	Molecular Ecology	doi.org/10.1111/j.1365-294X.2012.05692.x	2012
Epidendroideae	Vandeae	Angraecinae	Angraecum	Angraecum hermannii	putative mistake in the original articleAngraecum hermanii	Angraecum hermannii	AU		Epiphytic	adults	lowland rainforests (high canopy)/lowland semi‐dry forests/mountain rainforests (Epiphytic‐rich)	La Réunion					KF557970.1		KF558159.1				KF558072.1			JF691094	Sanger sequencing/clones	Martos et al. 2012	Molecular Ecology	doi.org/10.1111/j.1365-294X.2012.05692.x	2012
Epidendroideae	Vandeae	Angraecinae	Angraecum	Angraecum hermannii	putative mistake in the original articleAngraecum hermanii	Angraecum hermannii	AU		Epiphytic	adults	lowland rainforests (high canopy)/lowland semi‐dry forests/mountain rainforests (Epiphytic‐rich)	La Réunion					KF557970.1		KF558159.1				KF558072.1			JF691095	Sanger sequencing/clones	Martos et al. 2012	Molecular Ecology	doi.org/10.1111/j.1365-294X.2012.05692.x	2012
Epidendroideae	Vandeae	Angraecinae	Angraecum	Angraecum hermannii	putative mistake in the original articleAngraecum hermanii	Angraecum hermannii	AU		Epiphytic	adults	lowland rainforests (high canopy)/lowland semi‐dry forests/mountain rainforests (Epiphytic‐rich)	La Réunion					KF557970.1		KF558159.1				KF558072.1			JF691096	Sanger sequencing/clones	Martos et al. 2012	Molecular Ecology	doi.org/10.1111/j.1365-294X.2012.05692.x	2012
Epidendroideae	Vandeae	Angraecinae	Angraecum	Angraecum hermannii	putative mistake in the original articleAngraecum hermanii	Angraecum hermannii	AU		Epiphytic	adults	lowland rainforests (high canopy)/lowland semi‐dry forests/mountain rainforests (Epiphytic‐rich)	La Réunion					KF557970.1		KF558159.1				KF558072.1			JF691097	Sanger sequencing/clones	Martos et al. 2012	Molecular Ecology	doi.org/10.1111/j.1365-294X.2012.05692.x	2012
Epidendroideae	Vandeae	Angraecinae	Angraecum	Angraecum hermannii	putative mistake in the original articleAngraecum hermanii	Angraecum hermannii	AU		Epiphytic	adults	lowland rainforests (high canopy)/lowland semi‐dry forests/mountain rainforests (Epiphytic‐rich)	La Réunion					KF557970.1		KF558159.1				KF558072.1			JF691098	Sanger sequencing/clones	Martos et al. 2012	Molecular Ecology	doi.org/10.1111/j.1365-294X.2012.05692.x	2012
Epidendroideae	Vandeae	Angraecinae	Angraecum	Angraecum liliodorum		Angraecum liliodorum	AU		Epiphytic	adults	lowland rainforests (high canopy)/lowland semi‐dry forests/mountain rainforests (Epiphytic‐rich)	La Réunion			MH237230.1		KF557982.1		KF558153.1				KF558100.1			JF691151	Sanger sequencing/clones	Martos et al. 2012	Molecular Ecology	doi.org/10.1111/j.1365-294X.2012.05692.x	2012
Epidendroideae	Vandeae	Angraecinae	Angraecum	Angraecum liliodorum		Angraecum liliodorum	AU		Epiphytic	adults	lowland rainforests (high canopy)/lowland semi‐dry forests/mountain rainforests (Epiphytic‐rich)	La Réunion			MH237230.1		KF557982.1		KF558153.1				KF558100.1			JF691152	Sanger sequencing/clones	Martos et al. 2012	Molecular Ecology	doi.org/10.1111/j.1365-294X.2012.05692.x	2012
Epidendroideae	Vandeae	Angraecinae	Angraecum	Angraecum liliodorum		Angraecum liliodorum	AU		Epiphytic	adults	lowland rainforests (high canopy)/lowland semi‐dry forests/mountain rainforests (Epiphytic‐rich)	La Réunion			MH237230.1		KF557982.1		KF558153.1				KF558100.1			JF691153	Sanger sequencing/clones	Martos et al. 2012	Molecular Ecology	doi.org/10.1111/j.1365-294X.2012.05692.x	2012
Epidendroideae	Vandeae	Angraecinae	Angraecum	Angraecum liliodorum		Angraecum liliodorum	AU		Epiphytic	adults	lowland rainforests (high canopy)/lowland semi‐dry forests/mountain rainforests (Epiphytic‐rich)	La Réunion			MH237230.1		KF557982.1		KF558153.1				KF558100.1			JF691300	Sanger sequencing/clones	Martos et al. 2012	Molecular Ecology	doi.org/10.1111/j.1365-294X.2012.05692.x	2012
Epidendroideae	Vandeae	Angraecinae	Angraecum	Angraecum liliodorum		Angraecum liliodorum	AU		Epiphytic	adults	lowland rainforests (high canopy)/lowland semi‐dry forests/mountain rainforests (Epiphytic‐rich)	La Réunion			MH237230.1		KF557982.1		KF558153.1				KF558100.1			JF691301	Sanger sequencing/clones	Martos et al. 2012	Molecular Ecology	doi.org/10.1111/j.1365-294X.2012.05692.x	2012
Epidendroideae	Vandeae	Angraecinae	Angraecum	Angraecum liliodorum		Angraecum liliodorum	AU		Epiphytic	adults	lowland rainforests (high canopy)/lowland semi‐dry forests/mountain rainforests (Epiphytic‐rich)	La Réunion			MH237230.1		KF557982.1		KF558153.1				KF558100.1			JF691302	Sanger sequencing/clones	Martos et al. 2012	Molecular Ecology	doi.org/10.1111/j.1365-294X.2012.05692.x	2012
Epidendroideae	Vandeae	Angraecinae	Angraecum	Angraecum liliodorum		Angraecum liliodorum	AU		Epiphytic	adults	lowland rainforests (high canopy)/lowland semi‐dry forests/mountain rainforests (Epiphytic‐rich)	La Réunion			MH237230.1		KF557982.1		KF558153.1				KF558100.1			JF691388	Sanger sequencing/clones	Martos et al. 2012	Molecular Ecology	doi.org/10.1111/j.1365-294X.2012.05692.x	2012
Epidendroideae	Vandeae	Angraecinae	Angraecum	Angraecum liliodorum		Angraecum liliodorum	AU		Epiphytic	adults	lowland rainforests (high canopy)/lowland semi‐dry forests/mountain rainforests (Epiphytic‐rich)	La Réunion			MH237230.1		KF557982.1		KF558153.1				KF558100.1					Martos et al. 2012	Molecular Ecology	doi.org/10.1111/j.1365-294X.2012.05692.x	2012
Epidendroideae	Vandeae	Angraecinae	Angraecum	Angraecum mauritianum		Angraecum mauritianum	AU		Epiphytic	adults	lowland rainforests (high canopy)/lowland semi‐dry forests/mountain rainforests (Epiphytic‐rich)	La Réunion			MH237235.1		KF558020.1		KF558195.1				KF558080.1			JF691060	Sanger sequencing/clones	Martos et al. 2012	Molecular Ecology	doi.org/10.1111/j.1365-294X.2012.05692.x	2012
Epidendroideae	Vandeae	Angraecinae	Angraecum	Angraecum mauritianum		Angraecum mauritianum	AU		Epiphytic	adults	lowland rainforests (high canopy)/lowland semi‐dry forests/mountain rainforests (Epiphytic‐rich)	La Réunion			MH237235.1		KF558020.1		KF558195.1				KF558080.1			JF691061	Sanger sequencing/clones	Martos et al. 2012	Molecular Ecology	doi.org/10.1111/j.1365-294X.2012.05692.x	2012
Epidendroideae	Vandeae	Angraecinae	Angraecum	Angraecum mauritianum		Angraecum mauritianum	AU		Epiphytic	adults	lowland rainforests (high canopy)/lowland semi‐dry forests/mountain rainforests (Epiphytic‐rich)	La Réunion			MH237235.1		KF558020.1		KF558195.1				KF558080.1			JF691062	Sanger sequencing/clones	Martos et al. 2012	Molecular Ecology	doi.org/10.1111/j.1365-294X.2012.05692.x	2012
Epidendroideae	Vandeae	Angraecinae	Angraecum	Angraecum mauritianum		Angraecum mauritianum	AU		Epiphytic	adults	lowland rainforests (high canopy)/lowland semi‐dry forests/mountain rainforests (Epiphytic‐rich)	La Réunion			MH237235.1		KF558020.1		KF558195.1				KF558080.1			JF691063	Sanger sequencing/clones	Martos et al. 2012	Molecular Ecology	doi.org/10.1111/j.1365-294X.2012.05692.x	2012
Epidendroideae	Vandeae	Angraecinae	Angraecum	Angraecum mauritianum		Angraecum mauritianum	AU		Epiphytic	adults	lowland rainforests (high canopy)/lowland semi‐dry forests/mountain rainforests (Epiphytic‐rich)	La Réunion			MH237235.1		KF558020.1		KF558195.1				KF558080.1			JF691200	Sanger sequencing/clones	Martos et al. 2012	Molecular Ecology	doi.org/10.1111/j.1365-294X.2012.05692.x	2012
Epidendroideae	Vandeae	Angraecinae	Angraecum	Angraecum mauritianum		Angraecum mauritianum	AU		Epiphytic	adults	lowland rainforests (high canopy)/lowland semi‐dry forests/mountain rainforests (Epiphytic‐rich)	La Réunion			MH237235.1		KF558020.1		KF558195.1				KF558080.1			JF691201	Sanger sequencing/clones	Martos et al. 2012	Molecular Ecology	doi.org/10.1111/j.1365-294X.2012.05692.x	2012
Epidendroideae	Vandeae	Angraecinae	Angraecum	Angraecum mauritianum		Angraecum mauritianum	AU		Epiphytic	adults	lowland rainforests (high canopy)/lowland semi‐dry forests/mountain rainforests (Epiphytic‐rich)	La Réunion			MH237235.1		KF558020.1		KF558195.1				KF558080.1			JF691202	Sanger sequencing/clones	Martos et al. 2012	Molecular Ecology	doi.org/10.1111/j.1365-294X.2012.05692.x	2012
Epidendroideae	Vandeae	Angraecinae	Angraecum	Angraecum mauritianum		Angraecum mauritianum	AU		Epiphytic	adults	lowland rainforests (high canopy)/lowland semi‐dry forests/mountain rainforests (Epiphytic‐rich)	La Réunion			MH237235.1		KF558020.1		KF558195.1				KF558080.1			JF691203	Sanger sequencing/clones	Martos et al. 2012	Molecular Ecology	doi.org/10.1111/j.1365-294X.2012.05692.x	2012
Epidendroideae	Vandeae	Angraecinae	Angraecum	Angraecum mauritianum		Angraecum mauritianum	AU		Epiphytic	adults	lowland rainforests (high canopy)/lowland semi‐dry forests/mountain rainforests (Epiphytic‐rich)	La Réunion			MH237235.1		KF558020.1		KF558195.1				KF558080.1			JF691204	Sanger sequencing/clones	Martos et al. 2012	Molecular Ecology	doi.org/10.1111/j.1365-294X.2012.05692.x	2012
Epidendroideae	Vandeae	Angraecinae	Angraecum	Angraecum mauritianum		Angraecum mauritianum	AU		Epiphytic	adults	lowland rainforests (high canopy)/lowland semi‐dry forests/mountain rainforests (Epiphytic‐rich)	La Réunion			MH237235.1		KF558020.1		KF558195.1				KF558080.1			JF691279	Sanger sequencing/clones	Martos et al. 2012	Molecular Ecology	doi.org/10.1111/j.1365-294X.2012.05692.x	2012
Epidendroideae	Vandeae	Angraecinae	Angraecum	Angraecum minutum		Angraecum minutum	AU		Epiphytic	adults	lowland rainforests (high canopy)/lowland semi‐dry forests/mountain rainforests (Epiphytic‐rich)	La Réunion														JF691099	Sanger sequencing/clones	Martos et al. 2012	Molecular Ecology	doi.org/10.1111/j.1365-294X.2012.05692.x	2012
Epidendroideae	Vandeae	Angraecinae	Angraecum	Angraecum minutum		Angraecum minutum	AU		Epiphytic	adults	lowland rainforests (high canopy)/lowland semi‐dry forests/mountain rainforests (Epiphytic‐rich)	La Réunion														JF691100	Sanger sequencing/clones	Martos et al. 2012	Molecular Ecology	doi.org/10.1111/j.1365-294X.2012.05692.x	2012
Epidendroideae	Vandeae	Angraecinae	Angraecum	Angraecum minutum		Angraecum minutum	AU		Epiphytic	adults	lowland rainforests (high canopy)/lowland semi‐dry forests/mountain rainforests (Epiphytic‐rich)	La Réunion														JF691101	Sanger sequencing/clones	Martos et al. 2012	Molecular Ecology	doi.org/10.1111/j.1365-294X.2012.05692.x	2012
Epidendroideae	Vandeae	Angraecinae	Angraecum	Angraecum minutum		Angraecum minutum	AU		Epiphytic	adults	lowland rainforests (high canopy)/lowland semi‐dry forests/mountain rainforests (Epiphytic‐rich)	La Réunion														JF691102	Sanger sequencing/clones	Martos et al. 2012	Molecular Ecology	doi.org/10.1111/j.1365-294X.2012.05692.x	2012
Epidendroideae	Vandeae	Angraecinae	Angraecum	Angraecum minutum		Angraecum minutum	AU		Epiphytic	adults	lowland rainforests (high canopy)/lowland semi‐dry forests/mountain rainforests (Epiphytic‐rich)	La Réunion														JF691350	Sanger sequencing/clones	Martos et al. 2012	Molecular Ecology	doi.org/10.1111/j.1365-294X.2012.05692.x	2012
Epidendroideae	Vandeae	Angraecinae	Angraecum	Angraecum minutum		Angraecum minutum	AU		Epiphytic	adults	lowland rainforests (high canopy)/lowland semi‐dry forests/mountain rainforests (Epiphytic‐rich)	La Réunion														JF691520	Sanger sequencing/clones	Martos et al. 2012	Molecular Ecology	doi.org/10.1111/j.1365-294X.2012.05692.x	2012
Epidendroideae	Vandeae	Angraecinae	Angraecum	Angraecum minutum		Angraecum minutum	AU		Epiphytic	adults	lowland rainforests (high canopy)/lowland semi‐dry forests/mountain rainforests (Epiphytic‐rich)	La Réunion														JF691521	Sanger sequencing/clones	Martos et al. 2012	Molecular Ecology	doi.org/10.1111/j.1365-294X.2012.05692.x	2012
Epidendroideae	Vandeae	Angraecinae	Angraecum	Angraecum minutum		Angraecum minutum	AU		Epiphytic	adults	lowland rainforests (high canopy)/lowland semi‐dry forests/mountain rainforests (Epiphytic‐rich)	La Réunion														JF691522	Sanger sequencing/clones	Martos et al. 2012	Molecular Ecology	doi.org/10.1111/j.1365-294X.2012.05692.x	2012
Epidendroideae	Vandeae	Angraecinae	Angraecum	Angraecum minutum		Angraecum minutum	AU		Epiphytic	adults	lowland rainforests (high canopy)/lowland semi‐dry forests/mountain rainforests (Epiphytic‐rich)	La Réunion														JF691523	Sanger sequencing/clones	Martos et al. 2012	Molecular Ecology	doi.org/10.1111/j.1365-294X.2012.05692.x	2012
Epidendroideae	Vandeae	Angraecinae	Angraecum	Angraecum multiflorum		Angraecum multiflorum	AU		Epiphytic	adults	lowland rainforests (high canopy)/lowland semi‐dry forests/mountain rainforests (Epiphytic‐rich)	La Réunion			MH237213.1		KF557948.1		KF558240.1				KF558053.1			JF691069	Sanger sequencing/clones	Martos et al. 2012	Molecular Ecology	doi.org/10.1111/j.1365-294X.2012.05692.x	2012
Epidendroideae	Vandeae	Angraecinae	Angraecum	Angraecum multiflorum		Angraecum multiflorum	AU		Epiphytic	adults	lowland rainforests (high canopy)/lowland semi‐dry forests/mountain rainforests (Epiphytic‐rich)	La Réunion			MH237213.1		KF557948.1		KF558240.1				KF558053.1			JF691070	Sanger sequencing/clones	Martos et al. 2012	Molecular Ecology	doi.org/10.1111/j.1365-294X.2012.05692.x	2012
Epidendroideae	Vandeae	Angraecinae	Angraecum	Angraecum multiflorum		Angraecum multiflorum	AU		Epiphytic	adults	lowland rainforests (high canopy)/lowland semi‐dry forests/mountain rainforests (Epiphytic‐rich)	La Réunion			MH237213.1		KF557948.1		KF558240.1				KF558053.1			JF691071	Sanger sequencing/clones	Martos et al. 2012	Molecular Ecology	doi.org/10.1111/j.1365-294X.2012.05692.x	2012
Epidendroideae	Vandeae	Angraecinae	Angraecum	Angraecum multiflorum		Angraecum multiflorum	AU		Epiphytic	adults	lowland rainforests (high canopy)/lowland semi‐dry forests/mountain rainforests (Epiphytic‐rich)	La Réunion			MH237213.1		KF557948.1		KF558240.1				KF558053.1			JF691079	Sanger sequencing/clones	Martos et al. 2012	Molecular Ecology	doi.org/10.1111/j.1365-294X.2012.05692.x	2012
Epidendroideae	Vandeae	Angraecinae	Angraecum	Angraecum multiflorum		Angraecum multiflorum	AU		Epiphytic	adults	lowland rainforests (high canopy)/lowland semi‐dry forests/mountain rainforests (Epiphytic‐rich)	La Réunion			MH237213.1		KF557948.1		KF558240.1				KF558053.1			JF691080	Sanger sequencing/clones	Martos et al. 2012	Molecular Ecology	doi.org/10.1111/j.1365-294X.2012.05692.x	2012
Epidendroideae	Vandeae	Angraecinae	Angraecum	Angraecum multiflorum		Angraecum multiflorum	AU		Epiphytic	adults	lowland rainforests (high canopy)/lowland semi‐dry forests/mountain rainforests (Epiphytic‐rich)	La Réunion			MH237213.1		KF557948.1		KF558240.1				KF558053.1			JF691081	Sanger sequencing/clones	Martos et al. 2012	Molecular Ecology	doi.org/10.1111/j.1365-294X.2012.05692.x	2012
Epidendroideae	Vandeae	Angraecinae	Angraecum	Angraecum multiflorum		Angraecum multiflorum	AU		Epiphytic	adults	lowland rainforests (high canopy)/lowland semi‐dry forests/mountain rainforests (Epiphytic‐rich)	La Réunion			MH237213.1		KF557948.1		KF558240.1				KF558053.1			JF691082	Sanger sequencing/clones	Martos et al. 2012	Molecular Ecology	doi.org/10.1111/j.1365-294X.2012.05692.x	2012
Epidendroideae	Vandeae	Angraecinae	Angraecum	Angraecum multiflorum		Angraecum multiflorum	AU		Epiphytic	adults	lowland rainforests (high canopy)/lowland semi‐dry forests/mountain rainforests (Epiphytic‐rich)	La Réunion			MH237213.1		KF557948.1		KF558240.1				KF558053.1			JF691083	Sanger sequencing/clones	Martos et al. 2012	Molecular Ecology	doi.org/10.1111/j.1365-294X.2012.05692.x	2012
Epidendroideae	Vandeae	Angraecinae	Angraecum	Angraecum multiflorum		Angraecum multiflorum	AU		Epiphytic	adults	lowland rainforests (high canopy)/lowland semi‐dry forests/mountain rainforests (Epiphytic‐rich)	La Réunion			MH237213.1		KF557948.1		KF558240.1				KF558053.1			JF691084	Sanger sequencing/clones	Martos et al. 2012	Molecular Ecology	doi.org/10.1111/j.1365-294X.2012.05692.x	2012
Epidendroideae	Vandeae	Angraecinae	Angraecum	Angraecum obversifolium		Angraecum obversifolium	AU		Epiphytic	adults	lowland rainforests (high canopy)/lowland semi‐dry forests/mountain rainforests (Epiphytic‐rich)	La Réunion					KF557962.1		KF558259.1				KF558125.1			JF691003	Sanger sequencing/clones	Martos et al. 2012	Molecular Ecology	doi.org/10.1111/j.1365-294X.2012.05692.x	2012
Epidendroideae	Vandeae	Angraecinae	Angraecum	Angraecum obversifolium		Angraecum obversifolium	AU		Epiphytic	adults	lowland rainforests (high canopy)/lowland semi‐dry forests/mountain rainforests (Epiphytic‐rich)	La Réunion					KF557962.1		KF558259.1				KF558125.1			JF691004	Sanger sequencing/clones	Martos et al. 2012	Molecular Ecology	doi.org/10.1111/j.1365-294X.2012.05692.x	2012
Epidendroideae	Vandeae	Angraecinae	Angraecum	Angraecum obversifolium		Angraecum obversifolium	AU		Epiphytic	adults	lowland rainforests (high canopy)/lowland semi‐dry forests/mountain rainforests (Epiphytic‐rich)	La Réunion					KF557962.1		KF558259.1				KF558125.1			JF691005	Sanger sequencing/clones	Martos et al. 2012	Molecular Ecology	doi.org/10.1111/j.1365-294X.2012.05692.x	2012
Epidendroideae	Vandeae	Angraecinae	Angraecum	Angraecum obversifolium		Angraecum obversifolium	AU		Epiphytic	adults	lowland rainforests (high canopy)/lowland semi‐dry forests/mountain rainforests (Epiphytic‐rich)	La Réunion					KF557962.1		KF558259.1				KF558125.1			JF691256	Sanger sequencing/clones	Martos et al. 2012	Molecular Ecology	doi.org/10.1111/j.1365-294X.2012.05692.x	2012
Epidendroideae	Vandeae	Angraecinae	Angraecum	Angraecum obversifolium		Angraecum obversifolium	AU		Epiphytic	adults	lowland rainforests (high canopy)/lowland semi‐dry forests/mountain rainforests (Epiphytic‐rich)	La Réunion					KF557962.1		KF558259.1				KF558125.1			JF691257	Sanger sequencing/clones	Martos et al. 2012	Molecular Ecology	doi.org/10.1111/j.1365-294X.2012.05692.x	2012
Epidendroideae	Vandeae	Angraecinae	Angraecum	Angraecum obversifolium		Angraecum obversifolium	AU		Epiphytic	adults	lowland rainforests (high canopy)/lowland semi‐dry forests/mountain rainforests (Epiphytic‐rich)	La Réunion					KF557962.1		KF558259.1				KF558125.1			JF691380	Sanger sequencing/clones	Martos et al. 2012	Molecular Ecology	doi.org/10.1111/j.1365-294X.2012.05692.x	2012
Epidendroideae	Vandeae	Angraecinae	Angraecum	Angraecum obversifolium		Angraecum obversifolium	AU		Epiphytic	adults	lowland rainforests (high canopy)/lowland semi‐dry forests/mountain rainforests (Epiphytic‐rich)	La Réunion					KF557962.1		KF558259.1				KF558125.1			JF691381	Sanger sequencing/clones	Martos et al. 2012	Molecular Ecology	doi.org/10.1111/j.1365-294X.2012.05692.x	2012
Epidendroideae	Vandeae	Angraecinae	Angraecum	Angraecum obversifolium		Angraecum obversifolium	AU		Epiphytic	adults	lowland rainforests (high canopy)/lowland semi‐dry forests/mountain rainforests (Epiphytic‐rich)	La Réunion					KF557962.1		KF558259.1				KF558125.1			JF691409	Sanger sequencing/clones	Martos et al. 2012	Molecular Ecology	doi.org/10.1111/j.1365-294X.2012.05692.x	2012
Epidendroideae	Vandeae	Angraecinae	Angraecum	Angraecum obversifolium		Angraecum obversifolium	AU		Epiphytic	adults	lowland rainforests (high canopy)/lowland semi‐dry forests/mountain rainforests (Epiphytic‐rich)	La Réunion					KF557962.1		KF558259.1				KF558125.1			JF691440	Sanger sequencing/clones	Martos et al. 2012	Molecular Ecology	doi.org/10.1111/j.1365-294X.2012.05692.x	2012
Epidendroideae	Vandeae	Angraecinae	Angraecum	Angraecum obversifolium		Angraecum obversifolium	AU		Epiphytic	adults	lowland rainforests (high canopy)/lowland semi‐dry forests/mountain rainforests (Epiphytic‐rich)	La Réunion					KF557962.1		KF558259.1				KF558125.1			JF691446	Sanger sequencing/clones	Martos et al. 2012	Molecular Ecology	doi.org/10.1111/j.1365-294X.2012.05692.x	2012
Epidendroideae	Vandeae	Angraecinae	Angraecum	Angraecum obversifolium		Angraecum obversifolium	AU		Epiphytic	adults	lowland rainforests (high canopy)/lowland semi‐dry forests/mountain rainforests (Epiphytic‐rich)	La Réunion					KF557962.1		KF558259.1				KF558125.1			JF691447	Sanger sequencing/clones	Martos et al. 2012	Molecular Ecology	doi.org/10.1111/j.1365-294X.2012.05692.x	2012
Epidendroideae	Vandeae	Angraecinae	Angraecum	Angraecum obversifolium		Angraecum obversifolium	AU		Epiphytic	adults	lowland rainforests (high canopy)/lowland semi‐dry forests/mountain rainforests (Epiphytic‐rich)	La Réunion					KF557962.1		KF558259.1				KF558125.1			JF691448	Sanger sequencing/clones	Martos et al. 2012	Molecular Ecology	doi.org/10.1111/j.1365-294X.2012.05692.x	2012
Epidendroideae	Vandeae	Angraecinae	Angraecum	Angraecum obversifolium		Angraecum obversifolium	AU		Epiphytic	adults	lowland rainforests (high canopy)/lowland semi‐dry forests/mountain rainforests (Epiphytic‐rich)	La Réunion					KF557962.1		KF558259.1				KF558125.1					Martos et al. 2012	Molecular Ecology	doi.org/10.1111/j.1365-294X.2012.05692.x	2012
Epidendroideae	Vandeae	Angraecinae	Angraecum	Angraecum patens		Angraecum patens	AU		Epiphytic	adults	lowland rainforests (high canopy)/lowland semi‐dry forests/mountain rainforests (Epiphytic‐rich)	La Réunion														JF691138	Sanger sequencing/clones	Martos et al. 2012	Molecular Ecology	doi.org/10.1111/j.1365-294X.2012.05692.x	2012
Epidendroideae	Vandeae	Angraecinae	Angraecum	Angraecum patens		Angraecum patens	AU		Epiphytic	adults	lowland rainforests (high canopy)/lowland semi‐dry forests/mountain rainforests (Epiphytic‐rich)	La Réunion														JF691139	Sanger sequencing/clones	Martos et al. 2012	Molecular Ecology	doi.org/10.1111/j.1365-294X.2012.05692.x	2012
Epidendroideae	Vandeae	Angraecinae	Angraecum	Angraecum patens		Angraecum patens	AU		Epiphytic	adults	lowland rainforests (high canopy)/lowland semi‐dry forests/mountain rainforests (Epiphytic‐rich)	La Réunion														JF691140	Sanger sequencing/clones	Martos et al. 2012	Molecular Ecology	doi.org/10.1111/j.1365-294X.2012.05692.x	2012
Epidendroideae	Vandeae	Angraecinae	Angraecum	Angraecum patens		Angraecum patens	AU		Epiphytic	adults	lowland rainforests (high canopy)/lowland semi‐dry forests/mountain rainforests (Epiphytic‐rich)	La Réunion														JF691141	Sanger sequencing/clones	Martos et al. 2012	Molecular Ecology	doi.org/10.1111/j.1365-294X.2012.05692.x	2012
Epidendroideae	Vandeae	Angraecinae	Angraecum	Angraecum patens		Angraecum patens	AU		Epiphytic	adults	lowland rainforests (high canopy)/lowland semi‐dry forests/mountain rainforests (Epiphytic‐rich)	La Réunion														JF691142	Sanger sequencing/clones	Martos et al. 2012	Molecular Ecology	doi.org/10.1111/j.1365-294X.2012.05692.x	2012
Epidendroideae	Vandeae	Angraecinae	Angraecum	Angraecum patens		Angraecum patens	AU		Epiphytic	adults	lowland rainforests (high canopy)/lowland semi‐dry forests/mountain rainforests (Epiphytic‐rich)	La Réunion														JF691143	Sanger sequencing/clones	Martos et al. 2012	Molecular Ecology	doi.org/10.1111/j.1365-294X.2012.05692.x	2012
Epidendroideae	Vandeae	Angraecinae	Angraecum	Angraecum patens		Angraecum patens	AU		Epiphytic	adults	lowland rainforests (high canopy)/lowland semi‐dry forests/mountain rainforests (Epiphytic‐rich)	La Réunion														JF691287	Sanger sequencing/clones	Martos et al. 2012	Molecular Ecology	doi.org/10.1111/j.1365-294X.2012.05692.x	2012
Epidendroideae	Vandeae	Angraecinae	Angraecum	Angraecum patens		Angraecum patens	AU		Epiphytic	adults	lowland rainforests (high canopy)/lowland semi‐dry forests/mountain rainforests (Epiphytic‐rich)	La Réunion														JF691288	Sanger sequencing/clones	Martos et al. 2012	Molecular Ecology	doi.org/10.1111/j.1365-294X.2012.05692.x	2012
Epidendroideae	Vandeae	Angraecinae	Angraecum	Angraecum patens		Angraecum patens	AU		Epiphytic	adults	lowland rainforests (high canopy)/lowland semi‐dry forests/mountain rainforests (Epiphytic‐rich)	La Réunion														JF691289	Sanger sequencing/clones	Martos et al. 2012	Molecular Ecology	doi.org/10.1111/j.1365-294X.2012.05692.x	2012
Epidendroideae	Vandeae	Angraecinae	Angraecum	Angraecum patens		Angraecum patens	AU		Epiphytic	adults	lowland rainforests (high canopy)/lowland semi‐dry forests/mountain rainforests (Epiphytic‐rich)	La Réunion														JF691290	Sanger sequencing/clones	Martos et al. 2012	Molecular Ecology	doi.org/10.1111/j.1365-294X.2012.05692.x	2012
Epidendroideae	Vandeae	Angraecinae	Angraecum	Angraecum patens		Angraecum patens	AU		Epiphytic	adults	lowland rainforests (high canopy)/lowland semi‐dry forests/mountain rainforests (Epiphytic‐rich)	La Réunion														JF691291	Sanger sequencing/clones	Martos et al. 2012	Molecular Ecology	doi.org/10.1111/j.1365-294X.2012.05692.x	2012
Epidendroideae	Vandeae	Angraecinae	Angraecum	Angraecum patens		Angraecum patens	AU		Epiphytic	adults	lowland rainforests (high canopy)/lowland semi‐dry forests/mountain rainforests (Epiphytic‐rich)	La Réunion														JF691403	Sanger sequencing/clones	Martos et al. 2012	Molecular Ecology	doi.org/10.1111/j.1365-294X.2012.05692.x	2012
Epidendroideae	Vandeae	Angraecinae	Angraecum	Angraecum patens		Angraecum patens	AU		Epiphytic	adults	lowland rainforests (high canopy)/lowland semi‐dry forests/mountain rainforests (Epiphytic‐rich)	La Réunion														JF691404	Sanger sequencing/clones	Martos et al. 2012	Molecular Ecology	doi.org/10.1111/j.1365-294X.2012.05692.x	2012
Epidendroideae	Vandeae	Angraecinae	Angraecum	Angraecum pectinatum		Angraecum pectinatum	AU		Epiphytic	adults	lowland rainforests (high canopy)/lowland semi‐dry forests/mountain rainforests (Epiphytic‐rich)	La Réunion			KF672211.1		KF672267.1		KF662350.1		KF672342.1		KF558127.1			JF691162	Sanger sequencing/clones	Martos et al. 2012	Molecular Ecology	doi.org/10.1111/j.1365-294X.2012.05692.x	2012
Epidendroideae	Vandeae	Angraecinae	Angraecum	Angraecum pectinatum		Angraecum pectinatum	AU		Epiphytic	adults	lowland rainforests (high canopy)/lowland semi‐dry forests/mountain rainforests (Epiphytic‐rich)	La Réunion			KF672211.1		KF672267.1		KF662350.1		KF672342.1		KF558127.1			JF691216	Sanger sequencing/clones	Martos et al. 2012	Molecular Ecology	doi.org/10.1111/j.1365-294X.2012.05692.x	2012
Epidendroideae	Vandeae	Angraecinae	Angraecum	Angraecum ramosum		Angraecum ramosum	AU		Epiphytic	adults	lowland rainforests (high canopy)/lowland semi‐dry forests/mountain rainforests (Epiphytic‐rich)	La Réunion			MH237205.1				KF558170.1				KF558037.1			JF691205	Sanger sequencing/clones	Martos et al. 2012	Molecular Ecology	doi.org/10.1111/j.1365-294X.2012.05692.x	2012
Epidendroideae	Vandeae	Angraecinae	Angraecum	Angraecum ramosum		Angraecum ramosum	AU		Epiphytic	adults	lowland rainforests (high canopy)/lowland semi‐dry forests/mountain rainforests (Epiphytic‐rich)	La Réunion			MH237205.1				KF558170.1				KF558037.1			JF691206	Sanger sequencing/clones	Martos et al. 2012	Molecular Ecology	doi.org/10.1111/j.1365-294X.2012.05692.x	2012
Epidendroideae	Vandeae	Angraecinae	Angraecum	Angraecum ramosum		Angraecum ramosum	AU		Epiphytic	adults	lowland rainforests (high canopy)/lowland semi‐dry forests/mountain rainforests (Epiphytic‐rich)	La Réunion			MH237205.1				KF558170.1				KF558037.1			JF691207	Sanger sequencing/clones	Martos et al. 2012	Molecular Ecology	doi.org/10.1111/j.1365-294X.2012.05692.x	2012
Epidendroideae	Vandeae	Angraecinae	Angraecum	Angraecum ramosum		Angraecum ramosum	AU		Epiphytic	adults	lowland rainforests (high canopy)/lowland semi‐dry forests/mountain rainforests (Epiphytic‐rich)	La Réunion			MH237205.1				KF558170.1				KF558037.1			JF691208	Sanger sequencing/clones	Martos et al. 2012	Molecular Ecology	doi.org/10.1111/j.1365-294X.2012.05692.x	2012
Epidendroideae	Vandeae	Angraecinae	Angraecum	Angraecum ramosum		Angraecum ramosum	AU		Epiphytic	adults	lowland rainforests (high canopy)/lowland semi‐dry forests/mountain rainforests (Epiphytic‐rich)	La Réunion			MH237205.1				KF558170.1				KF558037.1			JF691277	Sanger sequencing/clones	Martos et al. 2012	Molecular Ecology	doi.org/10.1111/j.1365-294X.2012.05692.x	2012
Epidendroideae	Vandeae	Angraecinae	Angraecum	Angraecum ramosum		Angraecum ramosum	AU		Epiphytic	adults	lowland rainforests (high canopy)/lowland semi‐dry forests/mountain rainforests (Epiphytic‐rich)	La Réunion			MH237205.1				KF558170.1				KF558037.1			JF691278	Sanger sequencing/clones	Martos et al. 2012	Molecular Ecology	doi.org/10.1111/j.1365-294X.2012.05692.x	2012
Epidendroideae	Vandeae	Angraecinae	Angraecum	Angraecum ramosum		Angraecum ramosum	AU		Epiphytic	adults	lowland rainforests (high canopy)/lowland semi‐dry forests/mountain rainforests (Epiphytic‐rich)	La Réunion			MH237205.1				KF558170.1				KF558037.1			JF691338	Sanger sequencing/clones	Martos et al. 2012	Molecular Ecology	doi.org/10.1111/j.1365-294X.2012.05692.x	2012
Epidendroideae	Vandeae	Angraecinae	Angraecum	Angraecum ramosum		Angraecum ramosum	AU		Epiphytic	adults	lowland rainforests (high canopy)/lowland semi‐dry forests/mountain rainforests (Epiphytic‐rich)	La Réunion			MH237205.1				KF558170.1				KF558037.1			JF691339	Sanger sequencing/clones	Martos et al. 2012	Molecular Ecology	doi.org/10.1111/j.1365-294X.2012.05692.x	2012
Epidendroideae	Vandeae	Angraecinae	Angraecum	Angraecum ramosum		Angraecum ramosum	AU		Epiphytic	adults	lowland rainforests (high canopy)/lowland semi‐dry forests/mountain rainforests (Epiphytic‐rich)	La Réunion			MH237205.1				KF558170.1				KF558037.1			JF691419	Sanger sequencing/clones	Martos et al. 2012	Molecular Ecology	doi.org/10.1111/j.1365-294X.2012.05692.x	2012
Epidendroideae	Vandeae	Angraecinae	Angraecum	Angraecum ramosum		Angraecum ramosum	AU		Epiphytic	adults	lowland rainforests (high canopy)/lowland semi‐dry forests/mountain rainforests (Epiphytic‐rich)	La Réunion			MH237205.1				KF558170.1				KF558037.1			JF691517	Sanger sequencing/clones	Martos et al. 2012	Molecular Ecology	doi.org/10.1111/j.1365-294X.2012.05692.x	2012
Epidendroideae	Vandeae	Angraecinae	Angraecum	Angraecum		Angraecum sp.	AU		Epiphytic	adults	lowland rainforests (high canopy)/lowland semi‐dry forests/mountain rainforests (Epiphytic‐rich)	La Réunion														JF691012	Sanger sequencing/clones	Martos et al. 2012	Molecular Ecology	doi.org/10.1111/j.1365-294X.2012.05692.x	2012
Epidendroideae	Vandeae	Angraecinae	Angraecum	Angraecum		Angraecum sp.	AU		Epiphytic	adults	lowland rainforests (high canopy)/lowland semi‐dry forests/mountain rainforests (Epiphytic‐rich)	La Réunion														JF691013	Sanger sequencing/clones	Martos et al. 2012	Molecular Ecology	doi.org/10.1111/j.1365-294X.2012.05692.x	2012
Epidendroideae	Vandeae	Angraecinae	Angraecum	Angraecum		Angraecum sp.	AU		Epiphytic	adults	lowland rainforests (high canopy)/lowland semi‐dry forests/mountain rainforests (Epiphytic‐rich)	La Réunion														JF691014	Sanger sequencing/clones	Martos et al. 2012	Molecular Ecology	doi.org/10.1111/j.1365-294X.2012.05692.x	2012
Epidendroideae	Vandeae	Angraecinae	Angraecum	Angraecum		Angraecum sp.	AU		Epiphytic	adults	lowland rainforests (high canopy)/lowland semi‐dry forests/mountain rainforests (Epiphytic‐rich)	La Réunion														JF691015	Sanger sequencing/clones	Martos et al. 2012	Molecular Ecology	doi.org/10.1111/j.1365-294X.2012.05692.x	2012
Epidendroideae	Vandeae	Angraecinae	Angraecum	Angraecum		Angraecum sp.	AU		Epiphytic	adults	lowland rainforests (high canopy)/lowland semi‐dry forests/mountain rainforests (Epiphytic‐rich)	La Réunion														JF691016	Sanger sequencing/clones	Martos et al. 2012	Molecular Ecology	doi.org/10.1111/j.1365-294X.2012.05692.x	2012
Epidendroideae	Vandeae	Angraecinae	Angraecum	Angraecum striatum		Angraecum striatum	AU		Epiphytic	adults	lowland rainforests (high canopy)/lowland semi‐dry forests/mountain rainforests (Epiphytic‐rich)	La Réunion					KF557991.1		KF558214.1				KF558058.1			JF691320	Sanger sequencing/clones	Martos et al. 2012	Molecular Ecology	doi.org/10.1111/j.1365-294X.2012.05692.x	2012
Epidendroideae	Vandeae	Angraecinae	Angraecum	Angraecum striatum		Angraecum striatum	AU		Epiphytic	adults	lowland rainforests (high canopy)/lowland semi‐dry forests/mountain rainforests (Epiphytic‐rich)	La Réunion					KF557991.1		KF558214.1				KF558058.1			JF691321	Sanger sequencing/clones	Martos et al. 2012	Molecular Ecology	doi.org/10.1111/j.1365-294X.2012.05692.x	2012
Epidendroideae	Vandeae	Angraecinae	Angraecum	Angraecum striatum		Angraecum striatum	AU		Epiphytic	adults	lowland rainforests (high canopy)/lowland semi‐dry forests/mountain rainforests (Epiphytic‐rich)	La Réunion					KF557991.1		KF558214.1				KF558058.1			JF691322	Sanger sequencing/clones	Martos et al. 2012	Molecular Ecology	doi.org/10.1111/j.1365-294X.2012.05692.x	2012
Epidendroideae	Vandeae	Angraecinae	Angraecum	Angraecum striatum		Angraecum striatum	AU		Epiphytic	adults	lowland rainforests (high canopy)/lowland semi‐dry forests/mountain rainforests (Epiphytic‐rich)	La Réunion					KF557991.1		KF558214.1				KF558058.1			JF691323	Sanger sequencing/clones	Martos et al. 2012	Molecular Ecology	doi.org/10.1111/j.1365-294X.2012.05692.x	2012
Epidendroideae	Vandeae	Angraecinae	Angraecum	Angraecum striatum		Angraecum striatum	AU		Epiphytic	adults	lowland rainforests (high canopy)/lowland semi‐dry forests/mountain rainforests (Epiphytic‐rich)	La Réunion					KF557991.1		KF558214.1				KF558058.1			JF691410	Sanger sequencing/clones	Martos et al. 2012	Molecular Ecology	doi.org/10.1111/j.1365-294X.2012.05692.x	2012
Epidendroideae	Vandeae	Angraecinae	Angraecum	Angraecum striatum		Angraecum striatum	AU		Epiphytic	adults	lowland rainforests (high canopy)/lowland semi‐dry forests/mountain rainforests (Epiphytic‐rich)	La Réunion					KF557991.1		KF558214.1				KF558058.1			JF691411	Sanger sequencing/clones	Martos et al. 2012	Molecular Ecology	doi.org/10.1111/j.1365-294X.2012.05692.x	2012
Epidendroideae	Vandeae	Angraecinae	Angraecum	Angraecum striatum		Angraecum striatum	AU		Epiphytic	adults	lowland rainforests (high canopy)/lowland semi‐dry forests/mountain rainforests (Epiphytic‐rich)	La Réunion					KF557991.1		KF558214.1				KF558058.1			JF691412	Sanger sequencing/clones	Martos et al. 2012	Molecular Ecology	doi.org/10.1111/j.1365-294X.2012.05692.x	2012
Epidendroideae	Vandeae	Angraecinae	Angraecum	Angraecum striatum		Angraecum striatum	AU		Epiphytic	adults	lowland rainforests (high canopy)/lowland semi‐dry forests/mountain rainforests (Epiphytic‐rich)	La Réunion					KF557991.1		KF558214.1				KF558058.1			JF691431	Sanger sequencing/clones	Martos et al. 2012	Molecular Ecology	doi.org/10.1111/j.1365-294X.2012.05692.x	2012
Epidendroideae	Vandeae	Angraecinae	Angraecum	Angraecum striatum		Angraecum striatum	AU		Epiphytic	adults	lowland rainforests (high canopy)/lowland semi‐dry forests/mountain rainforests (Epiphytic‐rich)	La Réunion					KF557991.1		KF558214.1				KF558058.1			JF691437	Sanger sequencing/clones	Martos et al. 2012	Molecular Ecology	doi.org/10.1111/j.1365-294X.2012.05692.x	2012
Epidendroideae	Vandeae	Angraecinae	Angraecum	Angraecum striatum		Angraecum striatum	AU		Epiphytic	adults	lowland rainforests (high canopy)/lowland semi‐dry forests/mountain rainforests (Epiphytic‐rich)	La Réunion					KF557991.1		KF558214.1				KF558058.1			JF691438	Sanger sequencing/clones	Martos et al. 2012	Molecular Ecology	doi.org/10.1111/j.1365-294X.2012.05692.x	2012
Epidendroideae	Vandeae	Angraecinae	Angraecum	Angraecum tenuifolium		Angraecum tenuifolium	AU		Epiphytic	adults	lowland rainforests (high canopy)/lowland semi‐dry forests/mountain rainforests (Epiphytic‐rich)	La Réunion			MH237215.1		KF557968.1		KF558254.1				KF558035.1			JF691085	Sanger sequencing/clones	Martos et al. 2012	Molecular Ecology	doi.org/10.1111/j.1365-294X.2012.05692.x	2012
Epidendroideae	Vandeae	Angraecinae	Angraecum	Angraecum tenuifolium		Angraecum tenuifolium	AU		Epiphytic	adults	lowland rainforests (high canopy)/lowland semi‐dry forests/mountain rainforests (Epiphytic‐rich)	La Réunion			MH237215.1		KF557968.1		KF558254.1				KF558035.1			JF691086	Sanger sequencing/clones	Martos et al. 2012	Molecular Ecology	doi.org/10.1111/j.1365-294X.2012.05692.x	2012
Epidendroideae	Vandeae	Angraecinae	Angraecum	Angraecum tenuifolium		Angraecum tenuifolium	AU		Epiphytic	adults	lowland rainforests (high canopy)/lowland semi‐dry forests/mountain rainforests (Epiphytic‐rich)	La Réunion			MH237215.1		KF557968.1		KF558254.1				KF558035.1			JF691087	Sanger sequencing/clones	Martos et al. 2012	Molecular Ecology	doi.org/10.1111/j.1365-294X.2012.05692.x	2012
Epidendroideae	Vandeae	Angraecinae	Angraecum	Angraecum tenuifolium		Angraecum tenuifolium	AU		Epiphytic	adults	lowland rainforests (high canopy)/lowland semi‐dry forests/mountain rainforests (Epiphytic‐rich)	La Réunion			MH237215.1		KF557968.1		KF558254.1				KF558035.1			JF691088	Sanger sequencing/clones	Martos et al. 2012	Molecular Ecology	doi.org/10.1111/j.1365-294X.2012.05692.x	2012
Epidendroideae	Vandeae	Angraecinae	Angraecum	Angraecum tenuifolium		Angraecum tenuifolium	AU		Epiphytic	adults	lowland rainforests (high canopy)/lowland semi‐dry forests/mountain rainforests (Epiphytic‐rich)	La Réunion			MH237215.1		KF557968.1		KF558254.1				KF558035.1			JF691089	Sanger sequencing/clones	Martos et al. 2012	Molecular Ecology	doi.org/10.1111/j.1365-294X.2012.05692.x	2012
Epidendroideae	Vandeae	Angraecinae	Angraecum	Angraecum tenuifolium		Angraecum tenuifolium	AU		Epiphytic	adults	lowland rainforests (high canopy)/lowland semi‐dry forests/mountain rainforests (Epiphytic‐rich)	La Réunion			MH237215.1		KF557968.1		KF558254.1				KF558035.1			JF691090	Sanger sequencing/clones	Martos et al. 2012	Molecular Ecology	doi.org/10.1111/j.1365-294X.2012.05692.x	2012
Orchidoideae	Cranichideae	Goodyerinae	Anoectochilus	Anoectochilus formosanus		Anoectochilus formosanus	AU		Terrestrial	protocroms	Tropical, distributed only in Taiwan/Okinawa (Japan)	China: Taiwan		GQ328777.1			MG490281.1		KC467033.1		MG490360.1	KC237344.1				KJ495962 KJ495964 KJ495965 KJ495966 KJ495967 KJ495968 KJ495969 KJ495970 KJ495971	Sanger sequencing/ABI	Jiang et al. 2015	Mycorrhiza	link.springer.com/10.1007/s00572-014-0616-1	2015
Orchidoideae	Cranichideae	Goodyerinae	Anoectochilus	Anoectochilus roxburghii		Anoectochilus roxburghii	AU		Terrestrial	adults			KR779936.2	KR815838.1			*	*	*	*	*	*	*			MG515389 MG515388 MG515387 MG515386 FJ492060	Sanger sequencing	Jiang et al. 2012	Modern Food Science and Technology	www.cabdirect.org/cabdirect/abstract/20123398537	2013
Orchidoideae	Cranichideae	Goodyerinae	Anoectochilus	Anoectochilus roxburghii		Anoectochilus roxburghii	AU		Terrestrial	adults			KR779936.2	KR815838.1			*	*	*	*	*	*	*			KJ958374 MG280898 KC782855 KC782854 KC782853 KC782852 KC782851 KC782850	Sanger sequencing	Gang et al. 2013	N/A	N/A	2013
Orchidoideae	Cranichideae	Goodyerinae	Anoectochilus	Anoectochilus roxburghii		Anoectochilus roxburghii	AU		Terrestrial	adults			KR779936.2	KR815838.1			*	*	*	*	*	*	*				Sanger sequencing	Dan et al. 2012	African Journal of Microbiology Research	doi.org/10.5897/AJMR11.1079	2012
Epidendroideae	Neottieae		Aphyllorchis	Aphyllorchis caudata		Aphyllorchis caudata	MH	δ13C/δ15N	Terrestrial	adults	tropical Evergreen forest	Thailand		FJ454866.1				FJ454873.1								FJ454893	Sanger sequencing	Roy et al. 2009	BMC Biology	doi.org/10.1186/1741-7007-7-51	2009
Epidendroideae	Neottieae		Aphyllorchis	Aphyllorchis caudata		Aphyllorchis caudata	MH	δ13C/δ15N	Terrestrial	adults	tropical Evergreen forest	Thailand		FJ454866.1				FJ454873.1								FJ454893.1 FJ454894.1 FJ454895.1 FJ454896.1 FJ454897.1 FJ454898.1 FJ454899.1 FJ454900.1 FJ454901.1 FJ454902.1 FJ454903.1 FJ454904.1	Sanger sequencing	Roy et al. 2009	BMC Biology	doi.org/10.1186/1741-7007-7-51	2009
Epidendroideae	Neottieae		Aphyllorchis	Aphyllorchis caudata		Aphyllorchis caudata	MH	δ13C/δ15N	Terrestrial	adults	tropical Evergreen forest	Thailand		FJ454866.1				FJ454873.1								FJ454894	Sanger sequencing	Roy et al. 2009	BMC Biology	doi.org/10.1186/1741-7007-7-51	2009
Epidendroideae	Neottieae		Aphyllorchis	Aphyllorchis caudata		Aphyllorchis caudata	MH	δ13C/δ15N	Terrestrial	adults	tropical Evergreen forest	Thailand		FJ454866.1				FJ454873.1								FJ454895	Sanger sequencing	Roy et al. 2009	BMC Biology	doi.org/10.1186/1741-7007-7-51	2009
Epidendroideae	Neottieae		Aphyllorchis	Aphyllorchis caudata		Aphyllorchis caudata	MH	δ13C/δ15N	Terrestrial	adults	tropical Evergreen forest	Thailand		FJ454866.1				FJ454873.1								FJ454896	Sanger sequencing	Roy et al. 2009	BMC Biology	doi.org/10.1186/1741-7007-7-51	2009
Epidendroideae	Neottieae		Aphyllorchis	Aphyllorchis caudata		Aphyllorchis caudata	MH	δ13C/δ15N	Terrestrial	adults	tropical Evergreen forest	Thailand		FJ454866.1				FJ454873.1								FJ454897	Sanger sequencing	Roy et al. 2009	BMC Biology	doi.org/10.1186/1741-7007-7-51	2009
Epidendroideae	Neottieae		Aphyllorchis	Aphyllorchis caudata		Aphyllorchis caudata	MH	δ13C/δ15N	Terrestrial	adults	tropical Evergreen forest	Thailand		FJ454866.1				FJ454873.1								FJ454898	Sanger sequencing	Roy et al. 2009	BMC Biology	doi.org/10.1186/1741-7007-7-51	2009
Epidendroideae	Neottieae		Aphyllorchis	Aphyllorchis caudata		Aphyllorchis caudata	MH	δ13C/δ15N	Terrestrial	adults	tropical Evergreen forest	Thailand		FJ454866.1				FJ454873.1								FJ454899	Sanger sequencing	Roy et al. 2009	BMC Biology	doi.org/10.1186/1741-7007-7-51	2009
Epidendroideae	Neottieae		Aphyllorchis	Aphyllorchis caudata		Aphyllorchis caudata	MH	δ13C/δ15N	Terrestrial	adults	tropical Evergreen forest	Thailand		FJ454866.1				FJ454873.1								FJ454900	Sanger sequencing	Roy et al. 2009	BMC Biology	doi.org/10.1186/1741-7007-7-51	2009
Epidendroideae	Neottieae		Aphyllorchis	Aphyllorchis caudata		Aphyllorchis caudata	MH	δ13C/δ15N	Terrestrial	adults	tropical Evergreen forest	Thailand		FJ454866.1				FJ454873.1								FJ454901	Sanger sequencing	Roy et al. 2009	BMC Biology	doi.org/10.1186/1741-7007-7-51	2009
Epidendroideae	Neottieae		Aphyllorchis	Aphyllorchis caudata		Aphyllorchis caudata	MH	δ13C/δ15N	Terrestrial	adults	tropical Evergreen forest	Thailand		FJ454866.1				FJ454873.1								FJ454902	Sanger sequencing	Roy et al. 2009	BMC Biology	doi.org/10.1186/1741-7007-7-51	2009
Epidendroideae	Neottieae		Aphyllorchis	Aphyllorchis caudata		Aphyllorchis caudata	MH	δ13C/δ15N	Terrestrial	adults	tropical Evergreen forest	Thailand		FJ454866.1				FJ454873.1								FJ454903	Sanger sequencing	Roy et al. 2009	BMC Biology	doi.org/10.1186/1741-7007-7-51	2009
Epidendroideae	Neottieae		Aphyllorchis	Aphyllorchis montana		Aphyllorchis montana	MH	δ13C/δ15N	Terrestrial	adults	tropical everngreen & dipterocarpacean forests	Thailand	NC_030703.1	FJ454867.1			*	*	*	*	*	*	*			FJ454920	Sanger sequencing	Roy et al. 2009	BMC Biology	doi.org/10.1186/1741-7007-7-51	2009
Epidendroideae	Neottieae		Aphyllorchis	Aphyllorchis montana		Aphyllorchis montana	MH	δ13C/δ15N	Terrestrial	adults	tropical everngreen & dipterocarpacean forests	Thailand	NC_030703.1	FJ454867.1			*	*	*	*	*	*	*			FJ454920.1 FJ454921.1 FJ454922.1 FJ454923.1 FJ454924.1 FJ454925.1 FJ454926.1 FJ454927.1 FJ454928.1 FJ454929.1 FJ454930.1 FJ454931.1 FJ454932.1 FJ454933.1 FJ454934.1 FJ454935.1 FJ454936.1 FJ454937.1 FJ454938.1 FJ454939.1 FJ454940.1 FJ454941.1 FJ454942.1 FJ454943.1 FJ454944.1 FJ454945.1 FJ454946.1 FJ454947.1 FJ454948.1 FJ454949.1 FJ454950.1 FJ454951.1 FJ454952.1 FJ454953.1 FJ454954.1 FJ454955.1 FJ4…	Sanger sequencing	Roy et al. 2009	BMC Biology	doi.org/10.1186/1741-7007-7-51	2009
Epidendroideae	Neottieae		Aphyllorchis	Aphyllorchis montana		Aphyllorchis montana	MH	δ13C/δ15N	Terrestrial	adults	tropical everngreen & dipterocarpacean forests	Thailand	NC_030703.1	FJ454867.1			*	*	*	*	*	*	*			FJ454921	Sanger sequencing	Roy et al. 2009	BMC Biology	doi.org/10.1186/1741-7007-7-51	2009
Epidendroideae	Neottieae		Aphyllorchis	Aphyllorchis montana		Aphyllorchis montana	MH	δ13C/δ15N	Terrestrial	adults	tropical everngreen & dipterocarpacean forests	Thailand	NC_030703.1	FJ454867.1			*	*	*	*	*	*	*			FJ454922	Sanger sequencing	Roy et al. 2009	BMC Biology	doi.org/10.1186/1741-7007-7-51	2009
Epidendroideae	Neottieae		Aphyllorchis	Aphyllorchis montana		Aphyllorchis montana	MH	δ13C/δ15N	Terrestrial	adults	tropical everngreen & dipterocarpacean forests	Thailand	NC_030703.1	FJ454867.1			*	*	*	*	*	*	*			FJ454924	Sanger sequencing	Roy et al. 2009	BMC Biology	doi.org/10.1186/1741-7007-7-51	2009
Epidendroideae	Neottieae		Aphyllorchis	Aphyllorchis montana		Aphyllorchis montana	MH	δ13C/δ15N	Terrestrial	adults	tropical everngreen & dipterocarpacean forests	Thailand	NC_030703.1	FJ454867.1			*	*	*	*	*	*	*			FJ454925	Sanger sequencing	Roy et al. 2009	BMC Biology	doi.org/10.1186/1741-7007-7-51	2009
Epidendroideae	Neottieae		Aphyllorchis	Aphyllorchis montana		Aphyllorchis montana	MH	δ13C/δ15N	Terrestrial	adults	tropical everngreen & dipterocarpacean forests	Thailand	NC_030703.1	FJ454867.1			*	*	*	*	*	*	*			FJ454926	Sanger sequencing	Roy et al. 2009	BMC Biology	doi.org/10.1186/1741-7007-7-51	2009
Epidendroideae	Neottieae		Aphyllorchis	Aphyllorchis montana		Aphyllorchis montana	MH	δ13C/δ15N	Terrestrial	adults	tropical everngreen & dipterocarpacean forests	Thailand	NC_030703.1	FJ454867.1			*	*	*	*	*	*	*			FJ454927	Sanger sequencing	Roy et al. 2009	BMC Biology	doi.org/10.1186/1741-7007-7-51	2009
Epidendroideae	Neottieae		Aphyllorchis	Aphyllorchis montana		Aphyllorchis montana	MH	δ13C/δ15N	Terrestrial	adults	tropical everngreen & dipterocarpacean forests	Thailand	NC_030703.1	FJ454867.1			*	*	*	*	*	*	*			FJ454928	Sanger sequencing	Roy et al. 2009	BMC Biology	doi.org/10.1186/1741-7007-7-51	2009
Epidendroideae	Neottieae		Aphyllorchis	Aphyllorchis montana		Aphyllorchis montana	MH	δ13C/δ15N	Terrestrial	adults	tropical everngreen & dipterocarpacean forests	Thailand	NC_030703.1	FJ454867.1			*	*	*	*	*	*	*			FJ454929	Sanger sequencing	Roy et al. 2009	BMC Biology	doi.org/10.1186/1741-7007-7-51	2009
Epidendroideae	Neottieae		Aphyllorchis	Aphyllorchis montana		Aphyllorchis montana	MH	δ13C/δ15N	Terrestrial	adults	tropical everngreen & dipterocarpacean forests	Thailand	NC_030703.1	FJ454867.1			*	*	*	*	*	*	*			FJ454931	Sanger sequencing	Roy et al. 2009	BMC Biology	doi.org/10.1186/1741-7007-7-51	2009
Epidendroideae	Neottieae		Aphyllorchis	Aphyllorchis montana		Aphyllorchis montana	MH	δ13C/δ15N	Terrestrial	adults	tropical everngreen & dipterocarpacean forests	Thailand	NC_030703.1	FJ454867.1			*	*	*	*	*	*	*			FJ454932	Sanger sequencing	Roy et al. 2009	BMC Biology	doi.org/10.1186/1741-7007-7-51	2009
Epidendroideae	Neottieae		Aphyllorchis	Aphyllorchis montana		Aphyllorchis montana	MH	δ13C/δ15N	Terrestrial	adults	tropical everngreen & dipterocarpacean forests	Thailand	NC_030703.1	FJ454867.1			*	*	*	*	*	*	*			FJ454933	Sanger sequencing	Roy et al. 2009	BMC Biology	doi.org/10.1186/1741-7007-7-51	2009
Epidendroideae	Neottieae		Aphyllorchis	Aphyllorchis montana		Aphyllorchis montana	MH	δ13C/δ15N	Terrestrial	adults	tropical everngreen & dipterocarpacean forests	Thailand	NC_030703.1	FJ454867.1			*	*	*	*	*	*	*			FJ454935	Sanger sequencing	Roy et al. 2009	BMC Biology	doi.org/10.1186/1741-7007-7-51	2009
Epidendroideae	Neottieae		Aphyllorchis	Aphyllorchis montana		Aphyllorchis montana	MH	δ13C/δ15N	Terrestrial	adults	tropical everngreen & dipterocarpacean forests	Thailand	NC_030703.1	FJ454867.1			*	*	*	*	*	*	*			FJ454936	Sanger sequencing	Roy et al. 2009	BMC Biology	doi.org/10.1186/1741-7007-7-51	2009
Epidendroideae	Neottieae		Aphyllorchis	Aphyllorchis montana		Aphyllorchis montana	MH	δ13C/δ15N	Terrestrial	adults	tropical everngreen & dipterocarpacean forests	Thailand	NC_030703.1	FJ454867.1			*	*	*	*	*	*	*			FJ454937	Sanger sequencing	Roy et al. 2009	BMC Biology	doi.org/10.1186/1741-7007-7-51	2009
Epidendroideae	Neottieae		Aphyllorchis	Aphyllorchis montana		Aphyllorchis montana	MH	δ13C/δ15N	Terrestrial	adults	tropical everngreen & dipterocarpacean forests	Thailand	NC_030703.1	FJ454867.1			*	*	*	*	*	*	*			FJ454938	Sanger sequencing	Roy et al. 2009	BMC Biology	doi.org/10.1186/1741-7007-7-51	2009
Epidendroideae	Neottieae		Aphyllorchis	Aphyllorchis montana		Aphyllorchis montana	MH	δ13C/δ15N	Terrestrial	adults	tropical everngreen & dipterocarpacean forests	Thailand	NC_030703.1	FJ454867.1			*	*	*	*	*	*	*			FJ454940	Sanger sequencing	Roy et al. 2009	BMC Biology	doi.org/10.1186/1741-7007-7-51	2009
Epidendroideae	Neottieae		Aphyllorchis	Aphyllorchis montana		Aphyllorchis montana	MH	δ13C/δ15N	Terrestrial	adults	tropical everngreen & dipterocarpacean forests	Thailand	NC_030703.1	FJ454867.1			*	*	*	*	*	*	*			FJ454942	Sanger sequencing	Roy et al. 2009	BMC Biology	doi.org/10.1186/1741-7007-7-51	2009
Epidendroideae	Neottieae		Aphyllorchis	Aphyllorchis montana		Aphyllorchis montana	MH	δ13C/δ15N	Terrestrial	adults	tropical everngreen & dipterocarpacean forests	Thailand	NC_030703.1	FJ454867.1			*	*	*	*	*	*	*			FJ454945	Sanger sequencing	Roy et al. 2009	BMC Biology	doi.org/10.1186/1741-7007-7-51	2009
Epidendroideae	Neottieae		Aphyllorchis	Aphyllorchis montana		Aphyllorchis montana	MH	δ13C/δ15N	Terrestrial	adults	tropical everngreen & dipterocarpacean forests	Thailand	NC_030703.1	FJ454867.1			*	*	*	*	*	*	*			FJ454946	Sanger sequencing	Roy et al. 2009	BMC Biology	doi.org/10.1186/1741-7007-7-51	2009
Epidendroideae	Neottieae		Aphyllorchis	Aphyllorchis montana		Aphyllorchis montana	MH	δ13C/δ15N	Terrestrial	adults	tropical everngreen & dipterocarpacean forests	Thailand	NC_030703.1	FJ454867.1			*	*	*	*	*	*	*			FJ454947	Sanger sequencing	Roy et al. 2009	BMC Biology	doi.org/10.1186/1741-7007-7-51	2009
Epidendroideae	Neottieae		Aphyllorchis	Aphyllorchis montana		Aphyllorchis montana	MH	δ13C/δ15N	Terrestrial	adults	tropical everngreen & dipterocarpacean forests	Thailand	NC_030703.1	FJ454867.1			*	*	*	*	*	*	*			FJ454948	Sanger sequencing	Roy et al. 2009	BMC Biology	doi.org/10.1186/1741-7007-7-51	2009
Epidendroideae	Neottieae		Aphyllorchis	Aphyllorchis montana		Aphyllorchis montana	MH	δ13C/δ15N	Terrestrial	adults	tropical everngreen & dipterocarpacean forests	Thailand	NC_030703.1	FJ454867.1			*	*	*	*	*	*	*			FJ454949	Sanger sequencing	Roy et al. 2009	BMC Biology	doi.org/10.1186/1741-7007-7-51	2009
Epidendroideae	Neottieae		Aphyllorchis	Aphyllorchis montana		Aphyllorchis montana	MH	δ13C/δ15N	Terrestrial	adults	tropical everngreen & dipterocarpacean forests	Thailand	NC_030703.1	FJ454867.1			*	*	*	*	*	*	*			FJ454950	Sanger sequencing	Roy et al. 2009	BMC Biology	doi.org/10.1186/1741-7007-7-51	2009
Epidendroideae	Neottieae		Aphyllorchis	Aphyllorchis montana		Aphyllorchis montana	MH	δ13C/δ15N	Terrestrial	adults	tropical everngreen & dipterocarpacean forests	Thailand	NC_030703.1	FJ454867.1			*	*	*	*	*	*	*			FJ454951	Sanger sequencing	Roy et al. 2009	BMC Biology	doi.org/10.1186/1741-7007-7-51	2009
Epidendroideae	Neottieae		Aphyllorchis	Aphyllorchis montana		Aphyllorchis montana	MH	δ13C/δ15N	Terrestrial	adults	tropical everngreen & dipterocarpacean forests	Thailand	NC_030703.1	FJ454867.1			*	*	*	*	*	*	*			FJ454952	Sanger sequencing	Roy et al. 2009	BMC Biology	doi.org/10.1186/1741-7007-7-51	2009
Epidendroideae	Neottieae		Aphyllorchis	Aphyllorchis montana		Aphyllorchis montana	MH	δ13C/δ15N	Terrestrial	adults	tropical everngreen & dipterocarpacean forests	Thailand	NC_030703.1	FJ454867.1			*	*	*	*	*	*	*			FJ454953	Sanger sequencing	Roy et al. 2009	BMC Biology	doi.org/10.1186/1741-7007-7-51	2009
Epidendroideae	Neottieae		Aphyllorchis	Aphyllorchis montana		Aphyllorchis montana	MH	δ13C/δ15N	Terrestrial	adults	tropical everngreen & dipterocarpacean forests	Thailand	NC_030703.1	FJ454867.1			*	*	*	*	*	*	*			FJ454954	Sanger sequencing	Roy et al. 2009	BMC Biology	doi.org/10.1186/1741-7007-7-51	2009
Epidendroideae	Neottieae		Aphyllorchis	Aphyllorchis montana		Aphyllorchis montana	MH	δ13C/δ15N	Terrestrial	adults	tropical everngreen & dipterocarpacean forests	Thailand	NC_030703.1	FJ454867.1			*	*	*	*	*	*	*			FJ454955	Sanger sequencing	Roy et al. 2009	BMC Biology	doi.org/10.1186/1741-7007-7-51	2009
Epidendroideae	Neottieae		Aphyllorchis	Aphyllorchis montana		Aphyllorchis montana	MH	δ13C/δ15N	Terrestrial	adults	tropical everngreen & dipterocarpacean forests	Thailand	NC_030703.1	FJ454867.1			*	*	*	*	*	*	*			FJ454956	Sanger sequencing	Roy et al. 2009	BMC Biology	doi.org/10.1186/1741-7007-7-51	2009
Epidendroideae	Neottieae		Aphyllorchis	Aphyllorchis montana		Aphyllorchis montana	MH	δ13C/δ15N	Terrestrial	adults	tropical everngreen & dipterocarpacean forests	Thailand	NC_030703.1	FJ454867.1			*	*	*	*	*	*	*			FJ454957	Sanger sequencing	Roy et al. 2009	BMC Biology	doi.org/10.1186/1741-7007-7-51	2009
Epidendroideae	Neottieae		Aphyllorchis	Aphyllorchis montana		Aphyllorchis montana	MH	δ13C/δ15N	Terrestrial	adults	tropical everngreen & dipterocarpacean forests	Thailand	NC_030703.1	FJ454867.1			*	*	*	*	*	*	*			FJ454958	Sanger sequencing	Roy et al. 2009	BMC Biology	doi.org/10.1186/1741-7007-7-51	2009
Epidendroideae	Neottieae		Aphyllorchis	Aphyllorchis montana		Aphyllorchis montana	MH	δ13C/δ15N	Terrestrial	adults	tropical everngreen & dipterocarpacean forests	Thailand	NC_030703.1	FJ454867.1			*	*	*	*	*	*	*			FJ454959	Sanger sequencing	Roy et al. 2009	BMC Biology	doi.org/10.1186/1741-7007-7-51	2009
Epidendroideae	Neottieae		Aphyllorchis	Aphyllorchis montana		Aphyllorchis montana	MH	δ13C/δ15N	Terrestrial	adults	tropical everngreen & dipterocarpacean forests	Thailand	NC_030703.1	FJ454867.1			*	*	*	*	*	*	*			FJ454960	Sanger sequencing	Roy et al. 2009	BMC Biology	doi.org/10.1186/1741-7007-7-51	2009
Epidendroideae	Neottieae		Aphyllorchis	Aphyllorchis montana		Aphyllorchis montana	MH	δ13C/δ15N	Terrestrial	adults	tropical everngreen & dipterocarpacean forests	Thailand	NC_030703.1	FJ454867.1			*	*	*	*	*	*	*			FJ454961	Sanger sequencing	Roy et al. 2009	BMC Biology	doi.org/10.1186/1741-7007-7-51	2009
Epidendroideae	Neottieae		Aphyllorchis	Aphyllorchis montana		Aphyllorchis montana	MH	δ13C/δ15N	Terrestrial	adults	tropical everngreen & dipterocarpacean forests	Thailand	NC_030703.1	FJ454867.1			*	*	*	*	*	*	*			FJ454964	Sanger sequencing	Roy et al. 2009	BMC Biology	doi.org/10.1186/1741-7007-7-51	2009
Epidendroideae	Neottieae		Aphyllorchis	Aphyllorchis montana		Aphyllorchis montana	MH	δ13C/δ15N	Terrestrial	adults	tropical everngreen & dipterocarpacean forests	Thailand	NC_030703.1	FJ454867.1			*	*	*	*	*	*	*			FJ454965	Sanger sequencing	Roy et al. 2009	BMC Biology	doi.org/10.1186/1741-7007-7-51	2009
Epidendroideae	Neottieae		Aphyllorchis	Aphyllorchis montana		Aphyllorchis montana	MH	δ13C/δ15N	Terrestrial	adults	tropical everngreen & dipterocarpacean forests	Thailand	NC_030703.1	FJ454867.1			*	*	*	*	*	*	*			FJ454966	Sanger sequencing	Roy et al. 2009	BMC Biology	doi.org/10.1186/1741-7007-7-51	2009
Epidendroideae	Neottieae		Aphyllorchis	Aphyllorchis montana		Aphyllorchis montana	MH	δ13C/δ15N	Terrestrial	adults	tropical everngreen & dipterocarpacean forests	Thailand	NC_030703.1	FJ454867.1			*	*	*	*	*	*	*			FJ454967	Sanger sequencing	Roy et al. 2009	BMC Biology	doi.org/10.1186/1741-7007-7-51	2009
Epidendroideae	Neottieae		Aphyllorchis	Aphyllorchis montana		Aphyllorchis montana	MH	δ13C/δ15N	Terrestrial	adults	tropical everngreen & dipterocarpacean forests	Thailand	NC_030703.1	FJ454867.1			*	*	*	*	*	*	*			FJ454968	Sanger sequencing	Roy et al. 2009	BMC Biology	doi.org/10.1186/1741-7007-7-51	2009
Epidendroideae	Neottieae		Aphyllorchis	Aphyllorchis montana		Aphyllorchis montana	MH	δ13C/δ15N	Terrestrial	adults	tropical everngreen & dipterocarpacean forests	Thailand	NC_030703.1	FJ454867.1			*	*	*	*	*	*	*			FJ454969	Sanger sequencing	Roy et al. 2009	BMC Biology	doi.org/10.1186/1741-7007-7-51	2009
Epidendroideae	Neottieae		Aphyllorchis	Aphyllorchis montana		Aphyllorchis montana	MH	δ13C/δ15N	Terrestrial	adults	tropical everngreen & dipterocarpacean forests	Thailand	NC_030703.1	FJ454867.1			*	*	*	*	*	*	*			FJ454970	Sanger sequencing	Roy et al. 2009	BMC Biology	doi.org/10.1186/1741-7007-7-51	2009
Epidendroideae	Neottieae		Aphyllorchis	Aphyllorchis montana		Aphyllorchis montana	MH	δ13C/δ15N	Terrestrial	adults	tropical everngreen & dipterocarpacean forests	Thailand	NC_030703.1	FJ454867.1			*	*	*	*	*	*	*			FJ454971	Sanger sequencing	Roy et al. 2009	BMC Biology	doi.org/10.1186/1741-7007-7-51	2009
Epidendroideae	Neottieae		Aphyllorchis	Aphyllorchis montana		Aphyllorchis montana	MH	δ13C/δ15N	Terrestrial	adults	tropical everngreen & dipterocarpacean forests	Thailand	NC_030703.1	FJ454867.1			*	*	*	*	*	*	*			FJ454972	Sanger sequencing	Roy et al. 2009	BMC Biology	doi.org/10.1186/1741-7007-7-51	2009
Epidendroideae	Neottieae		Aphyllorchis	Aphyllorchis montana		Aphyllorchis montana	MH	δ13C/δ15N	Terrestrial	adults	tropical everngreen & dipterocarpacean forests	Thailand	NC_030703.1	FJ454867.1			*	*	*	*	*	*	*			FJ454973	Sanger sequencing	Roy et al. 2009	BMC Biology	doi.org/10.1186/1741-7007-7-51	2009
Epidendroideae	Neottieae		Aphyllorchis	Aphyllorchis montana		Aphyllorchis montana	MH	δ13C/δ15N	Terrestrial	adults	tropical everngreen & dipterocarpacean forests	Thailand	NC_030703.1	FJ454867.1			*	*	*	*	*	*	*			FJ454974	Sanger sequencing	Roy et al. 2009	BMC Biology	doi.org/10.1186/1741-7007-7-51	2009
Epidendroideae	Neottieae		Aphyllorchis	Aphyllorchis montana		Aphyllorchis montana	MH	δ13C/δ15N	Terrestrial	adults	tropical everngreen & dipterocarpacean forests	Thailand	NC_030703.1	FJ454867.1			*	*	*	*	*	*	*			FJ454975	Sanger sequencing	Roy et al. 2009	BMC Biology	doi.org/10.1186/1741-7007-7-51	2009
Epidendroideae	Neottieae		Aphyllorchis	Aphyllorchis montana		Aphyllorchis montana	MH	δ13C/δ15N	Terrestrial	adults	tropical everngreen & dipterocarpacean forests	Thailand	NC_030703.1	FJ454867.1			*	*	*	*	*	*	*			FJ454976	Sanger sequencing	Roy et al. 2009	BMC Biology	doi.org/10.1186/1741-7007-7-51	2009
Epidendroideae	Neottieae		Aphyllorchis	Aphyllorchis montana		Aphyllorchis montana	MH	δ13C/δ15N	Terrestrial	adults	tropical everngreen & dipterocarpacean forests	Thailand	NC_030703.1	FJ454867.1			*	*	*	*	*	*	*			FJ454977	Sanger sequencing	Roy et al. 2009	BMC Biology	doi.org/10.1186/1741-7007-7-51	2009
Epidendroideae	Neottieae		Aphyllorchis	Aphyllorchis montana		Aphyllorchis montana	MH	δ13C/δ15N	Terrestrial	adults	tropical everngreen & dipterocarpacean forests	Thailand	NC_030703.1	FJ454867.1			*	*	*	*	*	*	*			FJ454978	Sanger sequencing	Roy et al. 2009	BMC Biology	doi.org/10.1186/1741-7007-7-51	2009
Epidendroideae	Neottieae		Aphyllorchis	Aphyllorchis montana		Aphyllorchis montana	MH	δ13C/δ15N	Terrestrial	adults	tropical everngreen & dipterocarpacean forests	Thailand	NC_030703.1	FJ454867.1			*	*	*	*	*	*	*			FJ454979	Sanger sequencing	Roy et al. 2009	BMC Biology	doi.org/10.1186/1741-7007-7-51	2009
Epidendroideae	Neottieae		Aphyllorchis	Aphyllorchis montana		Aphyllorchis montana	MH	δ13C/δ15N	Terrestrial	adults	tropical everngreen & dipterocarpacean forests	Thailand	NC_030703.1	FJ454867.1			*	*	*	*	*	*	*			FJ454980	Sanger sequencing	Roy et al. 2009	BMC Biology	doi.org/10.1186/1741-7007-7-51	2009
Epidendroideae	Neottieae		Aphyllorchis	Aphyllorchis montana		Aphyllorchis montana	MH	δ13C/δ15N	Terrestrial	adults	tropical everngreen & dipterocarpacean forests	Thailand	NC_030703.1	FJ454867.1			*	*	*	*	*	*	*			FJ454981	Sanger sequencing	Roy et al. 2009	BMC Biology	doi.org/10.1186/1741-7007-7-51	2009
Epidendroideae	Neottieae		Aphyllorchis	Aphyllorchis montana		Aphyllorchis montana	MH	δ13C/δ15N	Terrestrial	adults	tropical everngreen & dipterocarpacean forests	Thailand	NC_030703.1	FJ454867.1			*	*	*	*	*	*	*			FJ454982	Sanger sequencing	Roy et al. 2009	BMC Biology	doi.org/10.1186/1741-7007-7-51	2009
Epidendroideae	Neottieae		Aphyllorchis	Aphyllorchis montana		Aphyllorchis montana	MH	δ13C/δ15N	Terrestrial	adults	tropical everngreen & dipterocarpacean forests	Thailand	NC_030703.1	FJ454867.1			*	*	*	*	*	*	*			FJ454983	Sanger sequencing	Roy et al. 2009	BMC Biology	doi.org/10.1186/1741-7007-7-51	2009
Epidendroideae	Neottieae		Aphyllorchis	Aphyllorchis montana		Aphyllorchis montana	MH	δ13C/δ15N	Terrestrial	adults	tropical everngreen & dipterocarpacean forests	Thailand	NC_030703.1	FJ454867.1			*	*	*	*	*	*	*			FJ454984	Sanger sequencing	Roy et al. 2009	BMC Biology	doi.org/10.1186/1741-7007-7-51	2009
Epidendroideae	Neottieae		Aphyllorchis	Aphyllorchis montana		Aphyllorchis montana	MH	δ13C/δ15N	Terrestrial	adults	tropical everngreen & dipterocarpacean forests	Thailand	NC_030703.1	FJ454867.1			*	*	*	*	*	*	*			FJ454985	Sanger sequencing	Roy et al. 2009	BMC Biology	doi.org/10.1186/1741-7007-7-51	2009
Epidendroideae	Neottieae		Aphyllorchis	Aphyllorchis montana		Aphyllorchis montana	MH	δ13C/δ15N	Terrestrial	adults	tropical everngreen & dipterocarpacean forests	Thailand	NC_030703.1	FJ454867.1			*	*	*	*	*	*	*			FJ454986	Sanger sequencing	Roy et al. 2009	BMC Biology	doi.org/10.1186/1741-7007-7-51	2009
Epidendroideae	Neottieae		Aphyllorchis	Aphyllorchis montana		Aphyllorchis montana	MH	δ13C/δ15N	Terrestrial	adults	tropical everngreen & dipterocarpacean forests	Thailand	NC_030703.1	FJ454867.1			*	*	*	*	*	*	*			FJ454987	Sanger sequencing	Roy et al. 2009	BMC Biology	doi.org/10.1186/1741-7007-7-51	2009
Epidendroideae	Neottieae		Aphyllorchis	Aphyllorchis montana		Aphyllorchis montana	MH	δ13C/δ15N	Terrestrial	adults	tropical everngreen & dipterocarpacean forests	Thailand	NC_030703.1	FJ454867.1			*	*	*	*	*	*	*			FJ454988	Sanger sequencing	Roy et al. 2009	BMC Biology	doi.org/10.1186/1741-7007-7-51	2009
Epidendroideae	Neottieae		Aphyllorchis	Aphyllorchis montana		Aphyllorchis montana	MH	δ13C/δ15N	Terrestrial	adults	tropical everngreen & dipterocarpacean forests	Thailand	NC_030703.1	FJ454867.1			*	*	*	*	*	*	*			FJ454990	Sanger sequencing	Roy et al. 2009	BMC Biology	doi.org/10.1186/1741-7007-7-51	2009
Epidendroideae	Neottieae		Aphyllorchis	Aphyllorchis montana		Aphyllorchis montana	MH	δ13C/δ15N	Terrestrial	adults	tropical everngreen & dipterocarpacean forests	Thailand	NC_030703.1	FJ454867.1			*	*	*	*	*	*	*			FJ454991	Sanger sequencing	Roy et al. 2009	BMC Biology	doi.org/10.1186/1741-7007-7-51	2009
Epidendroideae	Neottieae		Aphyllorchis	Aphyllorchis montana		Aphyllorchis montana	MH	δ13C/δ15N	Terrestrial	adults	tropical everngreen & dipterocarpacean forests	Thailand	NC_030703.1	FJ454867.1			*	*	*	*	*	*	*			FJ454993	Sanger sequencing	Roy et al. 2009	BMC Biology	doi.org/10.1186/1741-7007-7-51	2009
Epidendroideae	Neottieae		Aphyllorchis	Aphyllorchis montana		Aphyllorchis montana	MH	δ13C/δ15N	Terrestrial	adults	tropical everngreen & dipterocarpacean forests	Thailand	NC_030703.1	FJ454867.1			*	*	*	*	*	*	*			FJ454994	Sanger sequencing	Roy et al. 2009	BMC Biology	doi.org/10.1186/1741-7007-7-51	2009
Epidendroideae	Neottieae		Aphyllorchis	Aphyllorchis montana		Aphyllorchis montana	MH	δ13C/δ15N	Terrestrial	adults	tropical everngreen & dipterocarpacean forests	Thailand	NC_030703.1	FJ454867.1			*	*	*	*	*	*	*			FJ454995	Sanger sequencing	Roy et al. 2009	BMC Biology	doi.org/10.1186/1741-7007-7-51	2009
Epidendroideae	Neottieae		Aphyllorchis	Aphyllorchis montana		Aphyllorchis montana	MH	δ13C/δ15N	Terrestrial	adults	tropical everngreen & dipterocarpacean forests	Thailand	NC_030703.1	FJ454867.1			*	*	*	*	*	*	*			FJ454996	Sanger sequencing	Roy et al. 2009	BMC Biology	doi.org/10.1186/1741-7007-7-51	2009
Epidendroideae	Neottieae		Aphyllorchis	Aphyllorchis montana		Aphyllorchis montana	MH	δ13C/δ15N	Terrestrial	adults	tropical everngreen & dipterocarpacean forests	Thailand	NC_030703.1	FJ454867.1			*	*	*	*	*	*	*			FJ454997	Sanger sequencing	Roy et al. 2009	BMC Biology	doi.org/10.1186/1741-7007-7-51	2009
Epidendroideae	Neottieae		Aphyllorchis	Aphyllorchis montana		Aphyllorchis montana	MH	δ13C/δ15N	Terrestrial	adults	tropical everngreen & dipterocarpacean forests	Thailand	NC_030703.1	FJ454867.1			*	*	*	*	*	*	*			FJ454998	Sanger sequencing	Roy et al. 2009	BMC Biology	doi.org/10.1186/1741-7007-7-51	2009
Epidendroideae	Neottieae		Aphyllorchis	Aphyllorchis montana		Aphyllorchis montana	MH	δ13C/δ15N	Terrestrial	adults	tropical everngreen & dipterocarpacean forests	Thailand	NC_030703.1	FJ454867.1			*	*	*	*	*	*	*			FJ455000	Sanger sequencing	Roy et al. 2009	BMC Biology	doi.org/10.1186/1741-7007-7-51	2009
Epidendroideae	Neottieae		Aphyllorchis	Aphyllorchis montana		Aphyllorchis montana	MH	δ13C/δ15N	Terrestrial	adults	tropical everngreen & dipterocarpacean forests	Thailand	NC_030703.1	FJ454867.1			*	*	*	*	*	*	*			FJ455002	Sanger sequencing	Roy et al. 2009	BMC Biology	doi.org/10.1186/1741-7007-7-51	2009
Epidendroideae	Neottieae		Aphyllorchis	Aphyllorchis montana		Aphyllorchis montana	MH	δ13C/δ15N	Terrestrial	adults	tropical everngreen & dipterocarpacean forests	Thailand	NC_030703.1	FJ454867.1			*	*	*	*	*	*	*			FJ455003	Sanger sequencing	Roy et al. 2009	BMC Biology	doi.org/10.1186/1741-7007-7-51	2009
Epidendroideae	Neottieae		Aphyllorchis	Aphyllorchis montana		Aphyllorchis montana	MH	δ13C/δ15N	Terrestrial	adults	tropical everngreen & dipterocarpacean forests	Thailand	NC_030703.1	FJ454867.1			*	*	*	*	*	*	*			FJ455004	Sanger sequencing	Roy et al. 2009	BMC Biology	doi.org/10.1186/1741-7007-7-51	2009
Epidendroideae	Neottieae		Aphyllorchis	Aphyllorchis montana		Aphyllorchis montana	MH	δ13C/δ15N	Terrestrial	adults	tropical everngreen & dipterocarpacean forests	Thailand	NC_030703.1	FJ454867.1			*	*	*	*	*	*	*			FJ455005	Sanger sequencing	Roy et al. 2009	BMC Biology	doi.org/10.1186/1741-7007-7-51	2009
Epidendroideae	Neottieae		Aphyllorchis	Aphyllorchis montana		Aphyllorchis montana	MH	δ13C/δ15N	Terrestrial	adults	tropical everngreen & dipterocarpacean forests	Thailand	NC_030703.1	FJ454867.1			*	*	*	*	*	*	*			FJ455006	Sanger sequencing	Roy et al. 2009	BMC Biology	doi.org/10.1186/1741-7007-7-51	2009
Epidendroideae	Neottieae		Aphyllorchis	Aphyllorchis montana		Aphyllorchis montana	MH	δ13C/δ15N	Terrestrial	adults	tropical everngreen & dipterocarpacean forests	Thailand	NC_030703.1	FJ454867.1			*	*	*	*	*	*	*			FJ455007	Sanger sequencing	Roy et al. 2009	BMC Biology	doi.org/10.1186/1741-7007-7-51	2009
Epidendroideae	Neottieae		Aphyllorchis	Aphyllorchis montana		Aphyllorchis montana	MH	δ13C/δ15N	Terrestrial	adults	tropical everngreen & dipterocarpacean forests	Thailand	NC_030703.1	FJ454867.1			*	*	*	*	*	*	*			FJ455008	Sanger sequencing	Roy et al. 2009	BMC Biology	doi.org/10.1186/1741-7007-7-51	2009
Epidendroideae	Neottieae		Aphyllorchis	Aphyllorchis montana		Aphyllorchis montana	MH	δ13C/δ15N	Terrestrial	adults	tropical everngreen & dipterocarpacean forests	Thailand	NC_030703.1	FJ454867.1			*	*	*	*	*	*	*			FJ455009	Sanger sequencing	Roy et al. 2009	BMC Biology	doi.org/10.1186/1741-7007-7-51	2009
Epidendroideae	Neottieae		Aphyllorchis	Aphyllorchis montana		Aphyllorchis montana	MH	δ13C/δ15N	Terrestrial	adults	tropical everngreen & dipterocarpacean forests	Thailand	NC_030703.1	FJ454867.1			*	*	*	*	*	*	*			FJ455010	Sanger sequencing	Roy et al. 2009	BMC Biology	doi.org/10.1186/1741-7007-7-51	2009
Epidendroideae	Neottieae		Aphyllorchis	Aphyllorchis montana		Aphyllorchis montana	MH	δ13C/δ15N	Terrestrial	adults	tropical everngreen & dipterocarpacean forests	Thailand	NC_030703.1	FJ454867.1			*	*	*	*	*	*	*			FJ455011	Sanger sequencing	Roy et al. 2009	BMC Biology	doi.org/10.1186/1741-7007-7-51	2009
Epidendroideae	Neottieae		Aphyllorchis	Aphyllorchis montana		Aphyllorchis montana	MH	δ13C/δ15N	Terrestrial	adults	tropical everngreen & dipterocarpacean forests	Thailand	NC_030703.1	FJ454867.1			*	*	*	*	*	*	*			FJ455012	Sanger sequencing	Roy et al. 2009	BMC Biology	doi.org/10.1186/1741-7007-7-51	2009
Epidendroideae	Neottieae		Aphyllorchis	Aphyllorchis montana		Aphyllorchis montana	MH	δ13C/δ15N	Terrestrial	adults	tropical everngreen & dipterocarpacean forests	Thailand	NC_030703.1	FJ454867.1			*	*	*	*	*	*	*			FJ455013	Sanger sequencing	Roy et al. 2009	BMC Biology	doi.org/10.1186/1741-7007-7-51	2009
Epidendroideae	Neottieae		Aphyllorchis	Aphyllorchis montana		Aphyllorchis montana	MH	δ13C/δ15N	Terrestrial	adults	tropical everngreen & dipterocarpacean forests	Thailand	NC_030703.1	FJ454867.1			*	*	*	*	*	*	*			FJ455014	Sanger sequencing	Roy et al. 2009	BMC Biology	doi.org/10.1186/1741-7007-7-51	2009
Epidendroideae	Neottieae		Aphyllorchis	Aphyllorchis montana		Aphyllorchis montana	MH	δ13C/δ15N	Terrestrial	adults	tropical everngreen & dipterocarpacean forests	Thailand	NC_030703.1	FJ454867.1			*	*	*	*	*	*	*			FJ455015	Sanger sequencing	Roy et al. 2009	BMC Biology	doi.org/10.1186/1741-7007-7-51	2009
Epidendroideae	Neottieae		Aphyllorchis	Aphyllorchis montana		Aphyllorchis montana	MH	δ13C/δ15N	Terrestrial	adults	tropical everngreen & dipterocarpacean forests	Thailand	NC_030703.1	FJ454867.1			*	*	*	*	*	*	*			FJ455016	Sanger sequencing	Roy et al. 2009	BMC Biology	doi.org/10.1186/1741-7007-7-51	2009
Epidendroideae	Neottieae		Aphyllorchis	Aphyllorchis montana		Aphyllorchis montana	MH	δ13C/δ15N	Terrestrial	adults	tropical everngreen & dipterocarpacean forests	Thailand	NC_030703.1	FJ454867.1			*	*	*	*	*	*	*			FJ455017	Sanger sequencing	Roy et al. 2009	BMC Biology	doi.org/10.1186/1741-7007-7-51	2009
Epidendroideae	Neottieae		Aphyllorchis	Aphyllorchis montana		Aphyllorchis montana	MH	δ13C/δ15N	Terrestrial	adults	tropical everngreen & dipterocarpacean forests	Thailand	NC_030703.1	FJ454867.1			*	*	*	*	*	*	*			FJ455018	Sanger sequencing	Roy et al. 2009	BMC Biology	doi.org/10.1186/1741-7007-7-51	2009
Epidendroideae	Neottieae		Aphyllorchis	Aphyllorchis montana		Aphyllorchis montana	MH	δ13C/δ15N	Terrestrial	adults	tropical everngreen & dipterocarpacean forests	Thailand	NC_030703.1	FJ454867.1			*	*	*	*	*	*	*			FJ455019	Sanger sequencing	Roy et al. 2009	BMC Biology	doi.org/10.1186/1741-7007-7-51	2009
Epidendroideae	Neottieae		Aphyllorchis	Aphyllorchis montana		Aphyllorchis montana	MH	δ13C/δ15N	Terrestrial	adults	tropical everngreen & dipterocarpacean forests	Thailand	NC_030703.1	FJ454867.1			*	*	*	*	*	*	*			FJ455020	Sanger sequencing	Roy et al. 2009	BMC Biology	doi.org/10.1186/1741-7007-7-51	2009
Epidendroideae	Neottieae		Aphyllorchis	Aphyllorchis montana		Aphyllorchis montana	MH	δ13C/δ15N	Terrestrial	adults	tropical everngreen & dipterocarpacean forests	Thailand	NC_030703.1	FJ454867.1			*	*	*	*	*	*	*			FJ455021	Sanger sequencing	Roy et al. 2009	BMC Biology	doi.org/10.1186/1741-7007-7-51	2009
Epidendroideae	Neottieae		Aphyllorchis	Aphyllorchis montana		Aphyllorchis montana	MH	δ13C/δ15N	Terrestrial	adults	tropical everngreen & dipterocarpacean forests	Thailand	NC_030703.1	FJ454867.1			*	*	*	*	*	*	*			FJ455022	Sanger sequencing	Roy et al. 2009	BMC Biology	doi.org/10.1186/1741-7007-7-51	2009
Epidendroideae	Neottieae		Aphyllorchis	Aphyllorchis montana		Aphyllorchis montana	MH	δ13C/δ15N	Terrestrial	adults	tropical everngreen & dipterocarpacean forests	Thailand	NC_030703.1	FJ454867.1			*	*	*	*	*	*	*			FJ455023	Sanger sequencing	Roy et al. 2009	BMC Biology	doi.org/10.1186/1741-7007-7-51	2009
Epidendroideae	Neottieae		Aphyllorchis	Aphyllorchis montana		Aphyllorchis montana	MH	δ13C/δ15N	Terrestrial	adults	tropical everngreen & dipterocarpacean forests	Thailand	NC_030703.1	FJ454867.1			*	*	*	*	*	*	*			FJ455024	Sanger sequencing	Roy et al. 2009	BMC Biology	doi.org/10.1186/1741-7007-7-51	2009
Epidendroideae	Neottieae		Aphyllorchis	Aphyllorchis montana		Aphyllorchis montana	MH	δ13C/δ15N	Terrestrial	adults	tropical everngreen & dipterocarpacean forests	Thailand	NC_030703.1	FJ454867.1			*	*	*	*	*	*	*			FJ455025	Sanger sequencing	Roy et al. 2009	BMC Biology	doi.org/10.1186/1741-7007-7-51	2009
Epidendroideae	Neottieae		Aphyllorchis	Aphyllorchis montana		Aphyllorchis montana	MH	δ13C/δ15N	Terrestrial	adults	tropical everngreen & dipterocarpacean forests	Thailand	NC_030703.1	FJ454867.1			*	*	*	*	*	*	*			FJ455026	Sanger sequencing	Roy et al. 2009	BMC Biology	doi.org/10.1186/1741-7007-7-51	2009
Epidendroideae	Neottieae		Aphyllorchis	Aphyllorchis montana		Aphyllorchis montana	MH	δ13C/δ15N	Terrestrial	adults	tropical everngreen & dipterocarpacean forests	Thailand	NC_030703.1	FJ454867.1			*	*	*	*	*	*	*			FJ455027	Sanger sequencing	Roy et al. 2009	BMC Biology	doi.org/10.1186/1741-7007-7-51	2009
Epidendroideae	Neottieae		Aphyllorchis	Aphyllorchis montana		Aphyllorchis montana	MH	δ13C/δ15N	Terrestrial	adults	tropical everngreen & dipterocarpacean forests	Thailand	NC_030703.1	FJ454867.1			*	*	*	*	*	*	*			FJ455028	Sanger sequencing	Roy et al. 2009	BMC Biology	doi.org/10.1186/1741-7007-7-51	2009
Epidendroideae	Neottieae		Aphyllorchis	Aphyllorchis montana		Aphyllorchis montana	MH	δ13C/δ15N	Terrestrial	adults	tropical everngreen & dipterocarpacean forests	Thailand	NC_030703.1	FJ454867.1			*	*	*	*	*	*	*			FJ455029	Sanger sequencing	Roy et al. 2009	BMC Biology	doi.org/10.1186/1741-7007-7-51	2009
Epidendroideae	Neottieae		Aphyllorchis	Aphyllorchis montana		Aphyllorchis montana	MH	δ13C/δ15N	Terrestrial	adults	tropical everngreen & dipterocarpacean forests	Thailand	NC_030703.1	FJ454867.1			*	*	*	*	*	*	*			FJ455030	Sanger sequencing	Roy et al. 2009	BMC Biology	doi.org/10.1186/1741-7007-7-51	2009
Epidendroideae	Neottieae		Aphyllorchis	Aphyllorchis montana		Aphyllorchis montana	MH	δ13C/δ15N	Terrestrial	adults	tropical everngreen & dipterocarpacean forests	Thailand	NC_030703.1	FJ454867.1			*	*	*	*	*	*	*			FJ455031	Sanger sequencing	Roy et al. 2009	BMC Biology	doi.org/10.1186/1741-7007-7-51	2009
Epidendroideae	Neottieae		Aphyllorchis	Aphyllorchis montana		Aphyllorchis montana	MH	δ13C/δ15N	Terrestrial	adults	tropical everngreen & dipterocarpacean forests	Thailand	NC_030703.1	FJ454867.1			*	*	*	*	*	*	*			FJ455032	Sanger sequencing	Roy et al. 2009	BMC Biology	doi.org/10.1186/1741-7007-7-51	2009
Epidendroideae	Neottieae		Aphyllorchis	Aphyllorchis montana		Aphyllorchis montana	MH	δ13C/δ15N	Terrestrial	adults	tropical everngreen & dipterocarpacean forests	Thailand	NC_030703.1	FJ454867.1			*	*	*	*	*	*	*			FJ455033	Sanger sequencing	Roy et al. 2009	BMC Biology	doi.org/10.1186/1741-7007-7-51	2009
Epidendroideae	Neottieae		Aphyllorchis	Aphyllorchis montana		Aphyllorchis montana	MH	δ13C/δ15N	Terrestrial	adults	tropical everngreen & dipterocarpacean forests	Thailand	NC_030703.1	FJ454867.1			*	*	*	*	*	*	*			FJ623066	Sanger sequencing	Roy et al. 2009	BMC Biology	doi.org/10.1186/1741-7007-7-51	2009
Apostasioideae			Apostasia	Apostasia nipponica		Apostasia nipponica	AU		Terrestrial	adults		Japan		AY557231.1			AY557215.1	MK161064.1	AY557222.1	MK161098.1						AB432928	Sanger sequencing	Yukawa et al. 2009	American Journal of Botany	doi.org/10.3732/ajb.0900101	2009
Apostasioideae			Apostasia	Apostasia odorata		Apostasia odorata	AU		Terrestrial	adults		Indonesia	NC_030722.1	AY557229.1			*	*	*	*	*	*	*			AB432929	Sanger sequencing	Yukawa et al. 2009	American Journal of Botany	doi.org/10.3732/ajb.0900101	2009
Apostasioideae			Apostasia	Apostasia		Apostasia sp.	AU		Terrestrial	adults		Myanmar		AY369083.1												AB432932 AB432933 AB432934 AB432935	Sanger sequencing	Yukawa et al. 2009	American Journal of Botany	doi.org/10.3732/ajb.0900101	2009
Apostasioideae			Apostasia	Apostasia wallichii		Apostasia wallichii	AU		Terrestrial	adults		Malaysia	NC_036260.1	AY557228.1			*	*	*	*	*	*	*			AB432930 AB432931	Sanger sequencing	Yukawa et al. 2009	American Journal of Botany	doi.org/10.3732/ajb.0900101	2009
Apostasioideae			Apostasia	Apostasia wallichii		Apostasia wallichii	AU		Terrestrial	adults		Myanmar		AB451547												AB432936	Sanger sequencing	Yukawa et al. 2009	American Journal of Botany	doi.org/10.3732/ajb.0900101	2009
Epidendroideae	Vandeae	Aeridinae	Arachnis	Arachnis hookeriana x Arachnis flos-aeris	Arachnis “Maggie Oei”	Arachnis hookeriana x Arachnis flos-aeris	AU		Epiphytic	adults	Wasteland off Lim Chu Kang Road	Singapore														AJ313444	Sanger sequencing/Isolates	Ma et al. 2003	Mycological Research	doi.org/10.1017/S0953756203008281	2003	Dearnaley 2007
Orchidoideae	Diurideae	Drakaeinae	Arthrochilus	Arthrochilus oreophilus		Arthrochilus oreophilus	AU		Terrestrial	adults	Eucalyptus woodland	Australia		AY146445.1												KF476596	Sanger sequencing	Linde et al. 2014	New Phytologist	doi.org/10.1111/nph.12492	2014	Linde et al. 2017
Orchidoideae	Diurideae	Drakaeinae	Arthrochilus	Arthrochilus oreophilus		Arthrochilus oreophilus	AU		Terrestrial	adults	Eucalyptus woodland	Australia		AF347984.1												KF476597	Sanger sequencing	Linde et al. 2014	New Phytologist	doi.org/10.1111/nph.12492	2014	Linde et al. 2017
Orchidoideae	Diurideae	Drakaeinae	Arthrochilus	Arthrochilus oreophilus		Arthrochilus oreophilus	AU		Terrestrial	adults	Eucalyptus woodland	Australia		AF347984.1												KF476598	Sanger sequencing	Linde et al. 2014	New Phytologist	doi.org/10.1111/nph.12492	2014	Linde et al. 2017
Orchidoideae	Diurideae	Drakaeinae	Arthrochilus	Arthrochilus oreophilus		Arthrochilus oreophilus	AU		Terrestrial	adults	Eucalyptus woodland	Australia		AF347984.1												KF476599	Sanger sequencing	Linde et al. 2014	New Phytologist	doi.org/10.1111/nph.12492	2014	Linde et al. 2017
Orchidoideae	Diurideae	Drakaeinae	Arthrochilus	Arthrochilus oreophilus		Arthrochilus oreophilus	AU		Terrestrial	adults	Eucalyptus woodland	Australia		AF347984.1												KF476600	Sanger sequencing	Linde et al. 2014	New Phytologist	doi.org/10.1111/nph.12492	2014	Linde et al. 2017
Orchidoideae	Diurideae	Drakaeinae	Arthrochilus	Arthrochilus oreophilus		Arthrochilus oreophilus	AU		Terrestrial	adults	Eucalyptus woodland	Australia		AF347984.1												KF476601	Sanger sequencing	Linde et al. 2014	New Phytologist	doi.org/10.1111/nph.12492	2014	Linde et al. 2017
Orchidoideae	Diurideae	Drakaeinae	Arthrochilus	Arthrochilus oreophilus		Arthrochilus oreophilus	AU		Terrestrial	adults		Australia		AF347984.1														Ruibal et al. 2013	Applications in Plant Sciences	10.3732/apps.1200394	2013
Epidendroideae	Epidendreae	Laeliinae	Artorima	Artorima		Artorima sp.	AU		Terrestrial	adults	tropical mountain rainforest of	Ecuador																Kottke et al. 2010	Proc Biol Sci	doi.org/10.1098/rspb.2009.1884	2010
Epidendroideae	Epidendreae	Laeliinae	Artorima	Artorima		Artorima sp.	AU		Terrestrial	adults	40 years old land slide/at 1900 m a.s.l.	Ecuador														HM451641	Sanger sequencing/clones	Herrera et al. 2018	Mycoscience	10.1016/j.myc.2017.08.003	2018
Epidendroideae	Arethuseae	Arethusinae	Arundina	Arundina chinensis		Arundina chinensis	AU		Terrestrial	adults		China														(Refer to the original article) Tulasnellaceae/Ceratobasidiaceae		Shan et al. 2002	Mycologia	doi.org/10.1080/15572536.2003.11833228	2002	Frericks et al. 2018
Epidendroideae	Arethuseae	Arethusinae	Arundina	Arundina graminifolia		Arundina graminifolia	AU		Terrestrial	adult/protocorm	Wasteland off Lim Chu Kang Road	Singapore		AF461461.1			EF079333.1	AF074111.1	AF519931.1						GU004420.1	AJ313435 AJ313436	Sanger sequencing/Isolates	Ma et al. 2003	Mycological Research	doi.org/10.1017/S0953756203008281	2003	Dearnaley 2007
Epidendroideae	Arethuseae	Arethusinae	Arundina	Arundina graminifolia		Arundina graminifolia	AU		Terrestrial	seedling/root				AF461461.1			EF079333.1	AF074111.1	AF519931.1						GU004420.1	MK651834 MK651835 MK651836 MK651837 MK651838 MK651839	Sanger dideoxy sequencing	Meng et al. 2019	Mycorrhiza	doi.org/10.1007/s00572-019-00907-0	2019
Epidendroideae	Vandeae	Angraecinae	Beclardia	Beclardia macrostachya		Beclardia macrostachya	AU		Epiphytic	adults	lowland rainforests (high canopy)/lowland semi‐dry forests/mountain rainforests (Epiphytic‐rich)	La Réunion		DQ091593.1			DQ091372.1		DQ091497.1				KF558039.1			JF691191	Sanger sequencing/clones	Martos et al. 2012	Molecular Ecology	doi.org/10.1111/j.1365-294X.2012.05692.x	2012
Epidendroideae	Vandeae	Angraecinae	Beclardia	Beclardia macrostachya		Beclardia macrostachya	AU		Epiphytic	adults	lowland rainforests (high canopy)/lowland semi‐dry forests/mountain rainforests (Epiphytic‐rich)	La Réunion		DQ091593.1			DQ091372.1		DQ091497.1				KF558039.1			JF691192	Sanger sequencing/clones	Martos et al. 2012	Molecular Ecology	doi.org/10.1111/j.1365-294X.2012.05692.x	2012
Epidendroideae	Vandeae	Angraecinae	Beclardia	Beclardia macrostachya		Beclardia macrostachya	AU		Epiphytic	adults	lowland rainforests (high canopy)/lowland semi‐dry forests/mountain rainforests (Epiphytic‐rich)	La Réunion		DQ091593.1			DQ091372.1		DQ091497.1				KF558039.1			JF691193	Sanger sequencing/clones	Martos et al. 2012	Molecular Ecology	doi.org/10.1111/j.1365-294X.2012.05692.x	2012
Epidendroideae	Vandeae	Angraecinae	Beclardia	Beclardia macrostachya		Beclardia macrostachya	AU		Epiphytic	adults	lowland rainforests (high canopy)/lowland semi‐dry forests/mountain rainforests (Epiphytic‐rich)	La Réunion		DQ091593.1			DQ091372.1		DQ091497.1				KF558039.1			JF691194	Sanger sequencing/clones	Martos et al. 2012	Molecular Ecology	doi.org/10.1111/j.1365-294X.2012.05692.x	2012
Epidendroideae	Vandeae	Angraecinae	Beclardia	Beclardia macrostachya		Beclardia macrostachya	AU		Epiphytic	adults	lowland rainforests (high canopy)/lowland semi‐dry forests/mountain rainforests (Epiphytic‐rich)	La Réunion		DQ091593.1			DQ091372.1		DQ091497.1				KF558039.1			JF691195	Sanger sequencing/clones	Martos et al. 2012	Molecular Ecology	doi.org/10.1111/j.1365-294X.2012.05692.x	2012
Epidendroideae	Vandeae	Angraecinae	Beclardia	Beclardia macrostachya		Beclardia macrostachya	AU		Epiphytic	adults	lowland rainforests (high canopy)/lowland semi‐dry forests/mountain rainforests (Epiphytic‐rich)	La Réunion		DQ091593.1			DQ091372.1		DQ091497.1				KF558039.1			JF691245	Sanger sequencing/clones	Martos et al. 2012	Molecular Ecology	doi.org/10.1111/j.1365-294X.2012.05692.x	2012
Epidendroideae	Vandeae	Angraecinae	Beclardia	Beclardia macrostachya		Beclardia macrostachya	AU		Epiphytic	adults	lowland rainforests (high canopy)/lowland semi‐dry forests/mountain rainforests (Epiphytic‐rich)	La Réunion		DQ091593.1			DQ091372.1		DQ091497.1				KF558039.1			JF691246	Sanger sequencing/clones	Martos et al. 2012	Molecular Ecology	doi.org/10.1111/j.1365-294X.2012.05692.x	2012
Epidendroideae	Vandeae	Angraecinae	Beclardia	Beclardia macrostachya		Beclardia macrostachya	AU		Epiphytic	adults	lowland rainforests (high canopy)/lowland semi‐dry forests/mountain rainforests (Epiphytic‐rich)	La Réunion		DQ091593.1			DQ091372.1		DQ091497.1				KF558039.1			JF691450	Sanger sequencing/clones	Martos et al. 2012	Molecular Ecology	doi.org/10.1111/j.1365-294X.2012.05692.x	2012
Epidendroideae	Vandeae	Angraecinae	Beclardia	Beclardia macrostachya		Beclardia macrostachya	AU		Epiphytic	adults	lowland rainforests (high canopy)/lowland semi‐dry forests/mountain rainforests (Epiphytic‐rich)	La Réunion		DQ091593.1			DQ091372.1		DQ091497.1				KF558039.1			JF691453	Sanger sequencing/clones	Martos et al. 2012	Molecular Ecology	doi.org/10.1111/j.1365-294X.2012.05692.x	2012
Epidendroideae	Vandeae	Angraecinae	Beclardia	Beclardia macrostachya		Beclardia macrostachya	AU		Epiphytic	adults	lowland rainforests (high canopy)/lowland semi‐dry forests/mountain rainforests (Epiphytic‐rich)	La Réunion		DQ091593.1			DQ091372.1		DQ091497.1				KF558039.1			JF691454	Sanger sequencing/clones	Martos et al. 2012	Molecular Ecology	doi.org/10.1111/j.1365-294X.2012.05692.x	2012
Epidendroideae	Vandeae	Angraecinae	Beclardia	Beclardia macrostachya		Beclardia macrostachya	AU		Epiphytic	adults	lowland rainforests (high canopy)/lowland semi‐dry forests/mountain rainforests (Epiphytic‐rich)	La Réunion		DQ091593.1			DQ091372.1		DQ091497.1				KF558039.1			JF691455	Sanger sequencing/clones	Martos et al. 2012	Molecular Ecology	doi.org/10.1111/j.1365-294X.2012.05692.x	2012
Epidendroideae	Vandeae	Angraecinae	Beclardia	Beclardia macrostachya		Beclardia macrostachya	AU		Epiphytic	adults	lowland rainforests (high canopy)/lowland semi‐dry forests/mountain rainforests (Epiphytic‐rich)	La Réunion		DQ091593.1			DQ091372.1		DQ091497.1				KF558039.1			JF691527	Sanger sequencing/clones	Martos et al. 2012	Molecular Ecology	doi.org/10.1111/j.1365-294X.2012.05692.x	2012
Epidendroideae	Vandeae	Angraecinae	Beclardia	Beclardia macrostachya		Beclardia macrostachya	AU		Epiphytic	adults	lowland rainforests (high canopy)/lowland semi‐dry forests/mountain rainforests (Epiphytic‐rich)	La Réunion		DQ091593.1			DQ091372.1		DQ091497.1				KF558039.1			JF691528	Sanger sequencing/clones	Martos et al. 2012	Molecular Ecology	doi.org/10.1111/j.1365-294X.2012.05692.x	2012
Epidendroideae	Vandeae	Angraecinae	Beclardia	Beclardia		Beclardia sp.	AU		Epiphytic	adults	lowland rainforests (high canopy)/lowland semi‐dry forests/mountain rainforests (Epiphytic‐rich)	La Réunion														JF691318	Sanger sequencing/clones	Martos et al. 2012	Molecular Ecology	doi.org/10.1111/j.1365-294X.2012.05692.x	2012
Epidendroideae	Vandeae	Angraecinae	Beclardia	Beclardia		Beclardia sp.	AU		Epiphytic	adults	lowland rainforests (high canopy)/lowland semi‐dry forests/mountain rainforests (Epiphytic‐rich)	La Réunion														JF691319	Sanger sequencing/clones	Martos et al. 2012	Molecular Ecology	doi.org/10.1111/j.1365-294X.2012.05692.x	2012
Orchidoideae	Orchideae	Orchidinae	Benthamia	Benthamia latifolia	Benthamia bathieana	Benthamia bathieana	AU		Terrestrial	adults	lowland rainforests (high canopy)/lowland semi‐dry forests/mountain rainforests (Epiphytic‐rich)	La Réunion					EF079301									JF691164	Sanger sequencing/clones	Martos et al. 2012	Molecular Ecology	doi.org/10.1111/j.1365-294X.2012.05692.x	2012
Orchidoideae	Orchideae	Orchidinae	Benthamia	Benthamia latifolia	Benthamia bathieana	Benthamia bathieana	AU		Terrestrial	adults	lowland rainforests (high canopy)/lowland semi‐dry forests/mountain rainforests (Epiphytic‐rich)	La Réunion					EF079301									JF691165	Sanger sequencing/clones	Martos et al. 2012	Molecular Ecology	doi.org/10.1111/j.1365-294X.2012.05692.x	2012
Orchidoideae	Orchideae	Orchidinae	Benthamia	Benthamia latifolia	Benthamia bathieana	Benthamia bathieana	AU		Terrestrial	adults	lowland rainforests (high canopy)/lowland semi‐dry forests/mountain rainforests (Epiphytic‐rich)	La Réunion					EF079301									JF691372	Sanger sequencing/clones	Martos et al. 2012	Molecular Ecology	doi.org/10.1111/j.1365-294X.2012.05692.x	2012
Orchidoideae	Orchideae	Orchidinae	Benthamia	Benthamia nigrescens		Benthamia nigrescens	AU		Terrestrial	adults	lowland rainforests (high canopy)/lowland semi‐dry forests/mountain rainforests (Epiphytic‐rich)	La Réunion														JF691374	Sanger sequencing/clones	Martos et al. 2012	Molecular Ecology	doi.org/10.1111/j.1365-294X.2012.05692.x	2012
Orchidoideae	Orchideae	Orchidinae	Benthamia	Benthamia nigrescens		Benthamia nigrescens	AU		Terrestrial	adults	lowland rainforests (high canopy)/lowland semi‐dry forests/mountain rainforests (Epiphytic‐rich)	La Réunion														JF691375	Sanger sequencing/clones	Martos et al. 2012	Molecular Ecology	doi.org/10.1111/j.1365-294X.2012.05692.x	2012
Orchidoideae	Orchideae	Orchidinae	Benthamia	Benthamia nigrescens		Benthamia nigrescens	AU		Terrestrial	adults	lowland rainforests (high canopy)/lowland semi‐dry forests/mountain rainforests (Epiphytic‐rich)	La Réunion														JF691491	Sanger sequencing/clones	Martos et al. 2012	Molecular Ecology	doi.org/10.1111/j.1365-294X.2012.05692.x	2012
Orchidoideae	Orchideae	Orchidinae	Benthamia	Benthamia nigrescens		Benthamia nigrescens	AU		Terrestrial	adults	lowland rainforests (high canopy)/lowland semi‐dry forests/mountain rainforests (Epiphytic‐rich)	La Réunion														JF691492	Sanger sequencing/clones	Martos et al. 2012	Molecular Ecology	doi.org/10.1111/j.1365-294X.2012.05692.x	2012
Orchidoideae	Orchideae	Orchidinae	Benthamia	Benthamia nigrescens		Benthamia nigrescens	AU		Terrestrial	adults	lowland rainforests (high canopy)/lowland semi‐dry forests/mountain rainforests (Epiphytic‐rich)	La Réunion														JF691493	Sanger sequencing/clones	Martos et al. 2012	Molecular Ecology	doi.org/10.1111/j.1365-294X.2012.05692.x	2012
Orchidoideae	Orchideae	Orchidinae	Benthamia	Benthamia nigrescens		Benthamia nigrescens	AU		Terrestrial	adults	lowland rainforests (high canopy)/lowland semi‐dry forests/mountain rainforests (Epiphytic‐rich)	La Réunion														JF691494	Sanger sequencing/clones	Martos et al. 2012	Molecular Ecology	doi.org/10.1111/j.1365-294X.2012.05692.x	2012
Orchidoideae	Orchideae	Orchidinae	Benthamia	Benthamia nigrescens		Benthamia nigrescens	AU		Terrestrial	adults	lowland rainforests (high canopy)/lowland semi‐dry forests/mountain rainforests (Epiphytic‐rich)	La Réunion														JF691495	Sanger sequencing/clones	Martos et al. 2012	Molecular Ecology	doi.org/10.1111/j.1365-294X.2012.05692.x	2012
Orchidoideae	Orchideae	Orchidinae	Benthamia	Benthamia nigrescens		Benthamia nigrescens	AU		Terrestrial	adults	lowland rainforests (high canopy)/lowland semi‐dry forests/mountain rainforests (Epiphytic‐rich)	La Réunion														JF691496	Sanger sequencing/clones	Martos et al. 2012	Molecular Ecology	doi.org/10.1111/j.1365-294X.2012.05692.x	2012
Orchidoideae	Orchideae	Orchidinae	Benthamia	Benthamia nigrescens		Benthamia nigrescens	AU		Terrestrial	adults	lowland rainforests (high canopy)/lowland semi‐dry forests/mountain rainforests (Epiphytic‐rich)	La Réunion														JF691497	Sanger sequencing/clones	Martos et al. 2012	Molecular Ecology	doi.org/10.1111/j.1365-294X.2012.05692.x	2012
Orchidoideae	Orchideae	Orchidinae	Benthamia	Benthamia nigrescens		Benthamia nigrescens	AU		Terrestrial	adults	lowland rainforests (high canopy)/lowland semi‐dry forests/mountain rainforests (Epiphytic‐rich)	La Réunion														JF691498	Sanger sequencing/clones	Martos et al. 2012	Molecular Ecology	doi.org/10.1111/j.1365-294X.2012.05692.x	2012
Orchidoideae	Orchideae	Orchidinae	Benthamia	Benthamia spiralis	unresolved in the plant list	Benthamia spiralis	AU		Terrestrial	adults	lowland rainforests (high canopy)/lowland semi‐dry forests/mountain rainforests (Epiphytic‐rich)	La Réunion														JF691169	Sanger sequencing/clones	Martos et al. 2012	Molecular Ecology	doi.org/10.1111/j.1365-294X.2012.05692.x	2012
Orchidoideae	Orchideae	Orchidinae	Benthamia	Benthamia spiralis	unresolved in the plant list	Benthamia spiralis	AU		Terrestrial	adults	lowland rainforests (high canopy)/lowland semi‐dry forests/mountain rainforests (Epiphytic‐rich)	La Réunion														JF691170	Sanger sequencing/clones	Martos et al. 2012	Molecular Ecology	doi.org/10.1111/j.1365-294X.2012.05692.x	2012
Orchidoideae	Orchideae	Orchidinae	Benthamia	Benthamia spiralis	unresolved in the plant list	Benthamia spiralis	AU		Terrestrial	adults	lowland rainforests (high canopy)/lowland semi‐dry forests/mountain rainforests (Epiphytic‐rich)	La Réunion														JF691171	Sanger sequencing/clones	Martos et al. 2012	Molecular Ecology	doi.org/10.1111/j.1365-294X.2012.05692.x	2012
Orchidoideae	Orchideae	Orchidinae	Benthamia	Benthamia spiralis	unresolved in the plant list	Benthamia spiralis	AU		Terrestrial	adults	lowland rainforests (high canopy)/lowland semi‐dry forests/mountain rainforests (Epiphytic‐rich)	La Réunion														JF691172	Sanger sequencing/clones	Martos et al. 2012	Molecular Ecology	doi.org/10.1111/j.1365-294X.2012.05692.x	2012
Orchidoideae	Orchideae	Orchidinae	Benthamia	Benthamia spiralis	unresolved in the plant list	Benthamia spiralis	AU		Terrestrial	adults	lowland rainforests (high canopy)/lowland semi‐dry forests/mountain rainforests (Epiphytic‐rich)	La Réunion														JF691173	Sanger sequencing/clones	Martos et al. 2012	Molecular Ecology	doi.org/10.1111/j.1365-294X.2012.05692.x	2012
Orchidoideae	Orchideae	Orchidinae	Benthamia	Benthamia spiralis	unresolved in the plant list	Benthamia spiralis	AU		Terrestrial	adults	lowland rainforests (high canopy)/lowland semi‐dry forests/mountain rainforests (Epiphytic‐rich)	La Réunion														JF691174	Sanger sequencing/clones	Martos et al. 2012	Molecular Ecology	doi.org/10.1111/j.1365-294X.2012.05692.x	2012
Orchidoideae	Orchideae	Orchidinae	Benthamia	Benthamia spiralis	unresolved in the plant list	Benthamia spiralis	AU		Terrestrial	adults	lowland rainforests (high canopy)/lowland semi‐dry forests/mountain rainforests (Epiphytic‐rich)	La Réunion														JF691175	Sanger sequencing/clones	Martos et al. 2012	Molecular Ecology	doi.org/10.1111/j.1365-294X.2012.05692.x	2012
Orchidoideae	Orchideae	Orchidinae	Benthamia	Benthamia spiralis	unresolved in the plant list	Benthamia spiralis	AU		Terrestrial	adults	lowland rainforests (high canopy)/lowland semi‐dry forests/mountain rainforests (Epiphytic‐rich)	La Réunion														JF691240	Sanger sequencing/clones	Martos et al. 2012	Molecular Ecology	doi.org/10.1111/j.1365-294X.2012.05692.x	2012
Orchidoideae	Orchideae	Orchidinae	Benthamia	Benthamia spiralis	unresolved in the plant list	Benthamia spiralis	AU		Terrestrial	adults	lowland rainforests (high canopy)/lowland semi‐dry forests/mountain rainforests (Epiphytic‐rich)	La Réunion														JF691241	Sanger sequencing/clones	Martos et al. 2012	Molecular Ecology	doi.org/10.1111/j.1365-294X.2012.05692.x	2012
Orchidoideae	Orchideae	Orchidinae	Benthamia	Benthamia spiralis	unresolved in the plant list	Benthamia spiralis	AU		Terrestrial	adults	lowland rainforests (high canopy)/lowland semi‐dry forests/mountain rainforests (Epiphytic‐rich)	La Réunion														JF691242	Sanger sequencing/clones	Martos et al. 2012	Molecular Ecology	doi.org/10.1111/j.1365-294X.2012.05692.x	2012
Orchidoideae	Orchideae	Orchidinae	Benthamia	Benthamia spiralis	unresolved in the plant list	Benthamia spiralis	AU		Terrestrial	adults	lowland rainforests (high canopy)/lowland semi‐dry forests/mountain rainforests (Epiphytic‐rich)	La Réunion														JF691243	Sanger sequencing/clones	Martos et al. 2012	Molecular Ecology	doi.org/10.1111/j.1365-294X.2012.05692.x	2012
Orchidoideae	Orchideae	Orchidinae	Benthamia	Benthamia spiralis	unresolved in the plant list	Benthamia spiralis	AU		Terrestrial	adults	lowland rainforests (high canopy)/lowland semi‐dry forests/mountain rainforests (Epiphytic‐rich)	La Réunion														JF691244	Sanger sequencing/clones	Martos et al. 2012	Molecular Ecology	doi.org/10.1111/j.1365-294X.2012.05692.x	2012
Orchidoideae	Orchideae	Orchidinae	Benthamia	Benthamia spiralis	unresolved in the plant list	Benthamia spiralis	AU		Terrestrial	adults	lowland rainforests (high canopy)/lowland semi‐dry forests/mountain rainforests (Epiphytic‐rich)	La Réunion														JF691369	Sanger sequencing/clones	Martos et al. 2012	Molecular Ecology	doi.org/10.1111/j.1365-294X.2012.05692.x	2012
Orchidoideae	Orchideae	Orchidinae	Benthamia	Benthamia spiralis	unresolved in the plant list	Benthamia spiralis	AU		Terrestrial	adults	lowland rainforests (high canopy)/lowland semi‐dry forests/mountain rainforests (Epiphytic‐rich)	La Réunion														JF691383	Sanger sequencing/clones	Martos et al. 2012	Molecular Ecology	doi.org/10.1111/j.1365-294X.2012.05692.x	2012
Orchidoideae	Orchideae	Orchidinae	Benthamia	Benthamia spiralis	unresolved in the plant list	Benthamia spiralis	AU		Terrestrial	adults	lowland rainforests (high canopy)/lowland semi‐dry forests/mountain rainforests (Epiphytic‐rich)	La Réunion														JF691386	Sanger sequencing/clones	Martos et al. 2012	Molecular Ecology	doi.org/10.1111/j.1365-294X.2012.05692.x	2012
Orchidoideae	Orchideae	Orchidinae	Benthamia	Benthamia spiralis	unresolved in the plant list	Benthamia spiralis	AU		Terrestrial	adults	lowland rainforests (high canopy)/lowland semi‐dry forests/mountain rainforests (Epiphytic‐rich)	La Réunion														JF691387	Sanger sequencing/clones	Martos et al. 2012	Molecular Ecology	doi.org/10.1111/j.1365-294X.2012.05692.x	2012
Orchidoideae	Orchideae	Orchidinae	Benthamia	Benthamia spiralis	unresolved in the plant list	Benthamia spiralis	AU		Terrestrial	adults	lowland rainforests (high canopy)/lowland semi‐dry forests/mountain rainforests (Epiphytic‐rich)	La Réunion														JF691395	Sanger sequencing/clones	Martos et al. 2012	Molecular Ecology	doi.org/10.1111/j.1365-294X.2012.05692.x	2012
Orchidoideae	Orchideae	Orchidinae	Benthamia	Benthamia spiralis	unresolved in the plant list	Benthamia spiralis	AU		Terrestrial	adults	lowland rainforests (high canopy)/lowland semi‐dry forests/mountain rainforests (Epiphytic‐rich)	La Réunion														JF691396	Sanger sequencing/clones	Martos et al. 2012	Molecular Ecology	doi.org/10.1111/j.1365-294X.2012.05692.x	2012
Orchidoideae	Orchideae	Orchidinae	Benthamia	Benthamia spiralis	unresolved in the plant list	Benthamia spiralis	AU		Terrestrial	adults	lowland rainforests (high canopy)/lowland semi‐dry forests/mountain rainforests (Epiphytic‐rich)	La Réunion														JF691397	Sanger sequencing/clones	Martos et al. 2012	Molecular Ecology	doi.org/10.1111/j.1365-294X.2012.05692.x	2012
Orchidoideae	Orchideae	Orchidinae	Benthamia	Benthamia spiralis	unresolved in the plant list	Benthamia spiralis	AU		Terrestrial	adults	lowland rainforests (high canopy)/lowland semi‐dry forests/mountain rainforests (Epiphytic‐rich)	La Réunion														JF691451	Sanger sequencing/clones	Martos et al. 2012	Molecular Ecology	doi.org/10.1111/j.1365-294X.2012.05692.x	2012
Orchidoideae	Cranichideae	Chloraeinae	Bipinnula	Bipinnula fimbriata		Bipinnula fimbriata	AU		Terrestrial	adult/flowering	preferably on sandy stabilized soils/in open sites exposed to sunlight/marine breeze/lowland (<500m) coastal areas preferably on sandy stabilized soils/in open sites exposed to sunlight/marine breeze	Chile		FR832101.1			GQ917044.1	FR831958.1	FR832135.1							(Refer to the original article) Tulasnellaceae Ceratobasidiaceae Peziza Phomopsis Hypocrea Fusarium	Sanger sequencing/Macrogen	Mujica et al. 2016	Annals ofBotany	doi:10.1093/aob/mcw082	2016
Orchidoideae	Cranichideae	Chloraeinae	Bipinnula	Bipinnula fimbriata		Bipinnula fimbriata	AU		Terrestrial	adults	in control/heavy metal-polluted soils in a greenhouse	Chile		FR832101.1			GQ917044.1	FR831958.1	FR832135.1							KP306589 EU218888 KP278160 KP278157	Sanger sequencing/Macrogen	Herrera et al. 2018	Mycorrhiza	10.1007/s00572-018-0858-4	2018
Orchidoideae	Cranichideae	Chloraeinae	Bipinnula	Bipinnula fimbriata		Bipinnula fimbriata	AU		Lithophytic	adult/flowering	Coastal range	Chile		FR832101.1			GQ917044.1	FR831958.1	FR832135.1							KP278148	Sanger sequencing	Herrera et al. 2017	Mycorrhiza	10.1007/s00572-016-0733-0	2017
Orchidoideae	Cranichideae	Chloraeinae	Bipinnula	Bipinnula plumosa		Bipinnula plumosa	AU		Terrestrial	adult/flowering	montane sites >1000 m/ coastal hilltops	Chile														(Refer to the original article) Tulasnellaceae Ceratobasidiaceae Peziza Phomopsis Hypocrea Fusarium	Sanger sequencing/Macrogen	Mujica et al. 2016	Annals ofBotany	doi:10.1093/aob/mcw082	2016
Epidendroideae	Epidendreae	Bletiinae	Bletia	Bletia		Bletia sp.	AU		Epiphytic	adults	tropical mountain rainforest of	Ecuador																Kottke et al. 2010	Proc Biol Sci	doi.org/10.1098/rspb.2009.1884	2010
Epidendroideae	Epidendreae	Bletiinae	Bletia	Bletia urbana		Bletia urbana	AU		Terrestrial	protocorms		Mexico		DQ445831.1			KU054370.1											Ortega-Larrocea/Rangel-Villafranco 2007/	Lankesteriana International Journal on Orchidology	www.redalyc.org/html/443/44339813068/	2007	Rasmussen et al. 2015
Epidendroideae	Arethuseae	Coelogyninae	Bletilla	Bletilla striata		Bletilla striata	AU		Terrestrial			Japan	KT588924.1	KY966421.1			*	*	*	*	*	*	*					Miura et al. 2018	Molecular Plant-Microbe Interactions	10.1094/MPMI-01-18-0029-R	2018
Epidendroideae	Arethuseae	Coelogyninae	Bletilla	Bletilla striata		Bletilla striata	AU		Terrestrial				KT588924.1	KY966421.1			*	*	*	*	*	*	*			MK069605.1 MH938042.1	Sanger sequencing	Jiang et al. 2019	Mycorrhiza	10.1007/s00572-019-00904-3	2019
Epidendroideae	Cymbidieae	Maxillariinae	Maxillaria	Maxillaria marginata	Maxillaria marginata	Brasiliorchis marginata	AU		Epiphytic	adult/flowering	neotropical rain forest	Brazil		DQ210156.1			DQ210688.1									GU206547.1	Sanger sequencing	Pereira et al. 2005	Canadian Journal of Botany	doi.org/10.1139/b04-151	2005	Dearnaley 2007
Epidendroideae	Cymbidieae	Maxillariinae	Maxillaria	Maxillaria marginata	Maxillaria marginata	Brasiliorchis marginata	AU		Epiphytic	adult/flowering	rain forest fragments	Brazil		DQ210156.1			DQ210688.1									GU206547.1	Sanger sequencing	Pereira et al. 2005	Canadian Journal of Botany	10.1139/b04-151	2005
Epidendroideae	Malaxideae	Dendrobiinae	Bulbophyllum	Bulbophyllum ambrosia		Bulbophyllum ambrosia	AU		Epiphytic		tropical forest	China		JN619413.1			KF361657.1		KC568326.1							MH005840.1 MH005843.1 MH005844.1 MH005845.1 MH005846.1 MH005877.1	Sanger sequencing/clones	Xing et al. 2019	Oikos	doi: 10.1111/oik.06363	2019
Epidendroideae	Malaxideae	Dendrobiinae	Bulbophyllum	Bulbophyllum ambrosia		Bulbophyllum ambrosia	AU		Lithophytic		tropical forest	China		JN619413.1			KF361657.1		KC568326.1							MH005840.1 MH005843.1 MH005844.1 MH005914.1	Sanger sequencing/clones	Xing et al. 2019	Oikos	doi: 10.1111/oik.06363	2019
Epidendroideae	Malaxideae	Dendrobiinae	Bulbophyllum	Bulbophyllum andersonii		Bulbophyllum andersonii	AU		Epiphytic		tropical forest	China		JN619417.1			KF361642.1				KF361688.1					MH005846.1	Sanger sequencing/clones	Xing et al. 2019	Oikos	doi: 10.1111/oik.06363	2019
Epidendroideae	Malaxideae	Dendrobiinae	Bulbophyllum	Bulbophyllum delitescens		Bulbophyllum delitescens	AU		Lithophytic		tropical forest	China		KY966439.1			KY966730.1									MH005844.1 MH005846.1 MH005848.1	Sanger sequencing/clones	Xing et al. 2019	Oikos	doi: 10.1111/oik.06363	2019
Epidendroideae	Malaxideae	Dendrobiinae	Bulbophyllum	Bulbophyllum densum		Bulbophyllum densum	AU		Epiphytic	adults	lowland rainforests (high canopy)/lowland semi‐dry forests/mountain rainforests (Epiphytic‐rich)	La Réunion														JF691220	Sanger sequencing/clones	Martos et al. 2012	Molecular Ecology	doi.org/10.1111/j.1365-294X.2012.05692.x	2012
Epidendroideae	Malaxideae	Dendrobiinae	Bulbophyllum	Bulbophyllum densum		Bulbophyllum densum	AU		Epiphytic	adults	lowland rainforests (high canopy)/lowland semi‐dry forests/mountain rainforests (Epiphytic‐rich)	La Réunion														JF691524	Sanger sequencing/clones	Martos et al. 2012	Molecular Ecology	doi.org/10.1111/j.1365-294X.2012.05692.x	2012
Epidendroideae	Malaxideae	Dendrobiinae	Bulbophyllum	Bulbophyllum forrestii		Bulbophyllum forrestii	AU		Epiphytic		tropical forest	China														MH005840.1 MH005843.1 MH005844.1 MH005845.1 MH005846.1	Sanger sequencing/clones	Xing et al. 2019	Oikos	doi: 10.1111/oik.06363	2019
Epidendroideae	Malaxideae	Dendrobiinae	Bulbophyllum	Bulbophyllum forrestii		Bulbophyllum forrestii	AU		Lithophytic		tropical forest	China														MH005840.1 MH005844.1 MH005846.1	Sanger sequencing/clones	Xing et al. 2019	Oikos	doi: 10.1111/oik.06363	2019
Epidendroideae	Malaxideae	Dendrobiinae	Bulbophyllum	Bulbophyllum helenae		Bulbophyllum helenae	AU		Epiphytic		tropical forest	China		MK164460.1			KF974488.1									MH005846.1 MH005850.1 MH005897.1	Sanger sequencing/clones	Xing et al. 2019	Oikos	doi: 10.1111/oik.06363	2019
Epidendroideae	Malaxideae	Dendrobiinae	Bulbophyllum	Bulbophyllum longiflorum		Bulbophyllum longiflorum	AU		Epiphytic	adults	lowland rainforests (high canopy)/lowland semi‐dry forests/mountain rainforests (Epiphytic‐rich)	La Réunion		EF196024.1			EF079343.1		EF200150.1	EF200405.1						JF691267	Sanger sequencing/clones	Martos et al. 2012	Molecular Ecology	doi.org/10.1111/j.1365-294X.2012.05692.x	2012
Epidendroideae	Malaxideae	Dendrobiinae	Bulbophyllum	Bulbophyllum longiflorum		Bulbophyllum longiflorum	AU		Epiphytic	adults	lowland rainforests (high canopy)/lowland semi‐dry forests/mountain rainforests (Epiphytic‐rich)	La Réunion		EF196024.1			EF079343.1		EF200150.1	EF200405.1						JF691268	Sanger sequencing/clones	Martos et al. 2012	Molecular Ecology	doi.org/10.1111/j.1365-294X.2012.05692.x	2012
Epidendroideae	Malaxideae	Dendrobiinae	Bulbophyllum	Bulbophyllum longiflorum		Bulbophyllum longiflorum	AU		Epiphytic	adults	lowland rainforests (high canopy)/lowland semi‐dry forests/mountain rainforests (Epiphytic‐rich)	La Réunion		EF196024.1			EF079343.1		EF200150.1	EF200405.1						JF691269	Sanger sequencing/clones	Martos et al. 2012	Molecular Ecology	doi.org/10.1111/j.1365-294X.2012.05692.x	2012
Epidendroideae	Malaxideae	Dendrobiinae	Bulbophyllum	Bulbophyllum longiflorum		Bulbophyllum longiflorum	AU		Epiphytic	adults	lowland rainforests (high canopy)/lowland semi‐dry forests/mountain rainforests (Epiphytic‐rich)	La Réunion		EF196024.1			EF079343.1		EF200150.1	EF200405.1						JF691270	Sanger sequencing/clones	Martos et al. 2012	Molecular Ecology	doi.org/10.1111/j.1365-294X.2012.05692.x	2012
Epidendroideae	Malaxideae	Dendrobiinae	Bulbophyllum	Bulbophyllum longiflorum		Bulbophyllum longiflorum	AU		Epiphytic	adults	lowland rainforests (high canopy)/lowland semi‐dry forests/mountain rainforests (Epiphytic‐rich)	La Réunion		EF196024.1			EF079343.1		EF200150.1	EF200405.1						JF691271	Sanger sequencing/clones	Martos et al. 2012	Molecular Ecology	doi.org/10.1111/j.1365-294X.2012.05692.x	2012
Epidendroideae	Malaxideae	Dendrobiinae	Bulbophyllum	Bulbophyllum longiflorum		Bulbophyllum longiflorum	AU		Epiphytic	adults	lowland rainforests (high canopy)/lowland semi‐dry forests/mountain rainforests (Epiphytic‐rich)	La Réunion		EF196024.1			EF079343.1		EF200150.1	EF200405.1						JF691272	Sanger sequencing/clones	Martos et al. 2012	Molecular Ecology	doi.org/10.1111/j.1365-294X.2012.05692.x	2012
Epidendroideae	Malaxideae	Dendrobiinae	Bulbophyllum	Bulbophyllum longiflorum		Bulbophyllum longiflorum	AU		Epiphytic	adults	lowland rainforests (high canopy)/lowland semi‐dry forests/mountain rainforests (Epiphytic‐rich)	La Réunion		EF196024.1			EF079343.1		EF200150.1	EF200405.1						JF691401	Sanger sequencing/clones	Martos et al. 2012	Molecular Ecology	doi.org/10.1111/j.1365-294X.2012.05692.x	2012
Epidendroideae	Malaxideae	Dendrobiinae	Bulbophyllum	Bulbophyllum longiflorum		Bulbophyllum longiflorum	AU		Epiphytic	adults	lowland rainforests (high canopy)/lowland semi‐dry forests/mountain rainforests (Epiphytic‐rich)	La Réunion		EF196024.1			EF079343.1		EF200150.1	EF200405.1						JF691402	Sanger sequencing/clones	Martos et al. 2012	Molecular Ecology	doi.org/10.1111/j.1365-294X.2012.05692.x	2012
Epidendroideae	Malaxideae	Dendrobiinae	Bulbophyllum	Bulbophyllum macrocarpum		Bulbophyllum macrocarpum	AU		Epiphytic	adults	lowland rainforests (high canopy)/lowland semi‐dry forests/mountain rainforests (Epiphytic‐rich)	La Réunion														JF691000	Sanger sequencing/clones	Martos et al. 2012	Molecular Ecology	doi.org/10.1111/j.1365-294X.2012.05692.x	2012
Epidendroideae	Malaxideae	Dendrobiinae	Bulbophyllum	Bulbophyllum macrocarpum		Bulbophyllum macrocarpum	AU		Epiphytic	adults	lowland rainforests (high canopy)/lowland semi‐dry forests/mountain rainforests (Epiphytic‐rich)	La Réunion														JF691001	Sanger sequencing/clones	Martos et al. 2012	Molecular Ecology	doi.org/10.1111/j.1365-294X.2012.05692.x	2012
Epidendroideae	Malaxideae	Dendrobiinae	Bulbophyllum	Bulbophyllum macrocarpum		Bulbophyllum macrocarpum	AU		Epiphytic	adults	lowland rainforests (high canopy)/lowland semi‐dry forests/mountain rainforests (Epiphytic‐rich)	La Réunion														JF691002	Sanger sequencing/clones	Martos et al. 2012	Molecular Ecology	doi.org/10.1111/j.1365-294X.2012.05692.x	2012
Epidendroideae	Malaxideae	Dendrobiinae	Bulbophyllum	Bulbophyllum macrocarpum		Bulbophyllum macrocarpum	AU		Epiphytic	adults	lowland rainforests (high canopy)/lowland semi‐dry forests/mountain rainforests (Epiphytic‐rich)	La Réunion														JF691006	Sanger sequencing/clones	Martos et al. 2012	Molecular Ecology	doi.org/10.1111/j.1365-294X.2012.05692.x	2012
Epidendroideae	Malaxideae	Dendrobiinae	Bulbophyllum	Bulbophyllum macrocarpum		Bulbophyllum macrocarpum	AU		Epiphytic	adults	lowland rainforests (high canopy)/lowland semi‐dry forests/mountain rainforests (Epiphytic‐rich)	La Réunion														JF691007	Sanger sequencing/clones	Martos et al. 2012	Molecular Ecology	doi.org/10.1111/j.1365-294X.2012.05692.x	2012
Epidendroideae	Malaxideae	Dendrobiinae	Bulbophyllum	Bulbophyllum macrocarpum		Bulbophyllum macrocarpum	AU		Epiphytic	adults	lowland rainforests (high canopy)/lowland semi‐dry forests/mountain rainforests (Epiphytic‐rich)	La Réunion														JF691008	Sanger sequencing/clones	Martos et al. 2012	Molecular Ecology	doi.org/10.1111/j.1365-294X.2012.05692.x	2012
Epidendroideae	Malaxideae	Dendrobiinae	Bulbophyllum	Bulbophyllum macrocarpum		Bulbophyllum macrocarpum	AU		Epiphytic	adults	lowland rainforests (high canopy)/lowland semi‐dry forests/mountain rainforests (Epiphytic‐rich)	La Réunion														JF691209	Sanger sequencing/clones	Martos et al. 2012	Molecular Ecology	doi.org/10.1111/j.1365-294X.2012.05692.x	2012
Epidendroideae	Malaxideae	Dendrobiinae	Bulbophyllum	Bulbophyllum macrocarpum		Bulbophyllum macrocarpum	AU		Epiphytic	adults	lowland rainforests (high canopy)/lowland semi‐dry forests/mountain rainforests (Epiphytic‐rich)	La Réunion														JF691210	Sanger sequencing/clones	Martos et al. 2012	Molecular Ecology	doi.org/10.1111/j.1365-294X.2012.05692.x	2012
Epidendroideae	Malaxideae	Dendrobiinae	Bulbophyllum	Bulbophyllum macrocarpum		Bulbophyllum macrocarpum	AU		Epiphytic	adults	lowland rainforests (high canopy)/lowland semi‐dry forests/mountain rainforests (Epiphytic‐rich)	La Réunion														JF691211	Sanger sequencing/clones	Martos et al. 2012	Molecular Ecology	doi.org/10.1111/j.1365-294X.2012.05692.x	2012
Epidendroideae	Malaxideae	Dendrobiinae	Bulbophyllum	Bulbophyllum macrocarpum		Bulbophyllum macrocarpum	AU		Epiphytic	adults	lowland rainforests (high canopy)/lowland semi‐dry forests/mountain rainforests (Epiphytic‐rich)	La Réunion														JF691212	Sanger sequencing/clones	Martos et al. 2012	Molecular Ecology	doi.org/10.1111/j.1365-294X.2012.05692.x	2012
Epidendroideae	Malaxideae	Dendrobiinae	Bulbophyllum	Bulbophyllum macrocarpum		Bulbophyllum macrocarpum	AU		Epiphytic	adults	lowland rainforests (high canopy)/lowland semi‐dry forests/mountain rainforests (Epiphytic‐rich)	La Réunion														JF691213	Sanger sequencing/clones	Martos et al. 2012	Molecular Ecology	doi.org/10.1111/j.1365-294X.2012.05692.x	2012
Epidendroideae	Malaxideae	Dendrobiinae	Bulbophyllum	Bulbophyllum macrocarpum		Bulbophyllum macrocarpum	AU		Epiphytic	adults	lowland rainforests (high canopy)/lowland semi‐dry forests/mountain rainforests (Epiphytic‐rich)	La Réunion														JF691214	Sanger sequencing/clones	Martos et al. 2012	Molecular Ecology	doi.org/10.1111/j.1365-294X.2012.05692.x	2012
Epidendroideae	Malaxideae	Dendrobiinae	Bulbophyllum	Bulbophyllum macrocarpum		Bulbophyllum macrocarpum	AU		Epiphytic	adults	lowland rainforests (high canopy)/lowland semi‐dry forests/mountain rainforests (Epiphytic‐rich)	La Réunion														JF691215	Sanger sequencing/clones	Martos et al. 2012	Molecular Ecology	doi.org/10.1111/j.1365-294X.2012.05692.x	2012
Epidendroideae	Malaxideae	Dendrobiinae	Bulbophyllum	Bulbophyllum macrocarpum		Bulbophyllum macrocarpum	AU		Epiphytic	adults	lowland rainforests (high canopy)/lowland semi‐dry forests/mountain rainforests (Epiphytic‐rich)	La Réunion														JF691418	Sanger sequencing/clones	Martos et al. 2012	Molecular Ecology	doi.org/10.1111/j.1365-294X.2012.05692.x	2012
Epidendroideae	Malaxideae	Dendrobiinae	Bulbophyllum	Bulbophyllum menlunense		Bulbophyllum menlunense	AU		Epiphytic		tropical forest	China														MH005848.1	Sanger sequencing/clones	Xing et al. 2019	Oikos	doi: 10.1111/oik.06363	2019
Epidendroideae	Malaxideae	Dendrobiinae	Bulbophyllum	Bulbophyllum nutans		Bulbophyllum nutans	AU		Epiphytic	adults	lowland rainforests (high canopy)/lowland semi‐dry forests/mountain rainforests (Epiphytic‐rich)	La Réunion		EF196036.1					EF200178.1	EF200433.1						JF691125	Sanger sequencing/clones	Martos et al. 2012	Molecular Ecology	doi.org/10.1111/j.1365-294X.2012.05692.x	2012
Epidendroideae	Malaxideae	Dendrobiinae	Bulbophyllum	Bulbophyllum nutans		Bulbophyllum nutans	AU		Epiphytic	adults	lowland rainforests (high canopy)/lowland semi‐dry forests/mountain rainforests (Epiphytic‐rich)	La Réunion		EF196036.1					EF200178.1	EF200433.1						JF691126	Sanger sequencing/clones	Martos et al. 2012	Molecular Ecology	doi.org/10.1111/j.1365-294X.2012.05692.x	2012
Epidendroideae	Malaxideae	Dendrobiinae	Bulbophyllum	Bulbophyllum nutans		Bulbophyllum nutans	AU		Epiphytic	adults	lowland rainforests (high canopy)/lowland semi‐dry forests/mountain rainforests (Epiphytic‐rich)	La Réunion		EF196036.1					EF200178.1	EF200433.1						JF691127	Sanger sequencing/clones	Martos et al. 2012	Molecular Ecology	doi.org/10.1111/j.1365-294X.2012.05692.x	2012
Epidendroideae	Malaxideae	Dendrobiinae	Bulbophyllum	Bulbophyllum nutans		Bulbophyllum nutans	AU		Epiphytic	adults	lowland rainforests (high canopy)/lowland semi‐dry forests/mountain rainforests (Epiphytic‐rich)	La Réunion		EF196036.1					EF200178.1	EF200433.1						JF691128	Sanger sequencing/clones	Martos et al. 2012	Molecular Ecology	doi.org/10.1111/j.1365-294X.2012.05692.x	2012
Epidendroideae	Malaxideae	Dendrobiinae	Bulbophyllum	Bulbophyllum nutans		Bulbophyllum nutans	AU		Epiphytic	adults	lowland rainforests (high canopy)/lowland semi‐dry forests/mountain rainforests (Epiphytic‐rich)	La Réunion		EF196036.1					EF200178.1	EF200433.1						JF691129	Sanger sequencing/clones	Martos et al. 2012	Molecular Ecology	doi.org/10.1111/j.1365-294X.2012.05692.x	2012
Epidendroideae	Malaxideae	Dendrobiinae	Bulbophyllum	Bulbophyllum nutans		Bulbophyllum nutans	AU		Epiphytic	adults	lowland rainforests (high canopy)/lowland semi‐dry forests/mountain rainforests (Epiphytic‐rich)	La Réunion		EF196036.1					EF200178.1	EF200433.1						JF691366	Sanger sequencing/clones	Martos et al. 2012	Molecular Ecology	doi.org/10.1111/j.1365-294X.2012.05692.x	2012
Epidendroideae	Malaxideae	Dendrobiinae	Bulbophyllum	Bulbophyllum nutans		Bulbophyllum nutans	AU		Epiphytic	adults	lowland rainforests (high canopy)/lowland semi‐dry forests/mountain rainforests (Epiphytic‐rich)	La Réunion		EF196036.1					EF200178.1	EF200433.1						JF691377	Sanger sequencing/clones	Martos et al. 2012	Molecular Ecology	doi.org/10.1111/j.1365-294X.2012.05692.x	2012
Epidendroideae	Malaxideae	Dendrobiinae	Bulbophyllum	Bulbophyllum nutans		Bulbophyllum nutans	AU		Epiphytic	adults	lowland rainforests (high canopy)/lowland semi‐dry forests/mountain rainforests (Epiphytic‐rich)	La Réunion		EF196036.1					EF200178.1	EF200433.1						JF691378	Sanger sequencing/clones	Martos et al. 2012	Molecular Ecology	doi.org/10.1111/j.1365-294X.2012.05692.x	2012
Epidendroideae	Malaxideae	Dendrobiinae	Bulbophyllum	Bulbophyllum nutans		Bulbophyllum nutans	AU		Epiphytic	adults	lowland rainforests (high canopy)/lowland semi‐dry forests/mountain rainforests (Epiphytic‐rich)	La Réunion		EF196036.1					EF200178.1	EF200433.1						JF691490	Sanger sequencing/clones	Martos et al. 2012	Molecular Ecology	doi.org/10.1111/j.1365-294X.2012.05692.x	2012
Epidendroideae	Malaxideae	Dendrobiinae	Bulbophyllum	Bulbophyllum nutans		Bulbophyllum nutans	AU		Epiphytic	adults	lowland rainforests (high canopy)/lowland semi‐dry forests/mountain rainforests (Epiphytic‐rich)	La Réunion		EF196036.1					EF200178.1	EF200433.1						JF691508	Sanger sequencing/clones	Martos et al. 2012	Molecular Ecology	doi.org/10.1111/j.1365-294X.2012.05692.x	2012
Epidendroideae	Malaxideae	Dendrobiinae	Bulbophyllum	Bulbophyllum nutans		Bulbophyllum nutans	AU		Epiphytic	adults	lowland rainforests (high canopy)/lowland semi‐dry forests/mountain rainforests (Epiphytic‐rich)	La Réunion		EF196036.1					EF200178.1	EF200433.1						JF691519	Sanger sequencing/clones	Martos et al. 2012	Molecular Ecology	doi.org/10.1111/j.1365-294X.2012.05692.x	2012
Epidendroideae	Malaxideae	Dendrobiinae	Bulbophyllum	Bulbophyllum nutans		Bulbophyllum nutans	AU		Epiphytic	adults	lowland rainforests (high canopy)/lowland semi‐dry forests/mountain rainforests (Epiphytic‐rich)	La Réunion		EF196036.1					EF200178.1	EF200433.1						JF691529	Sanger sequencing/clones	Martos et al. 2012	Molecular Ecology	doi.org/10.1111/j.1365-294X.2012.05692.x	2012
Epidendroideae	Malaxideae	Dendrobiinae	Bulbophyllum	Bulbophyllum occultum		Bulbophyllum occultum	AU		Epiphytic	adults	lowland rainforests (high canopy)/lowland semi‐dry forests/mountain rainforests (Epiphytic‐rich)	La Réunion		EF196041.1					EF200141.1	EF200394.1	KJ558571.1					JF691275	Sanger sequencing/clones	Martos et al. 2012	Molecular Ecology	doi.org/10.1111/j.1365-294X.2012.05692.x	2012
Epidendroideae	Malaxideae	Dendrobiinae	Bulbophyllum	Bulbophyllum occultum		Bulbophyllum occultum	AU		Epiphytic	adults	lowland rainforests (high canopy)/lowland semi‐dry forests/mountain rainforests (Epiphytic‐rich)	La Réunion		EF196041.1					EF200141.1	EF200394.1	KJ558571.1					JF691276	Sanger sequencing/clones	Martos et al. 2012	Molecular Ecology	doi.org/10.1111/j.1365-294X.2012.05692.x	2012
Epidendroideae	Malaxideae	Dendrobiinae	Bulbophyllum	Bulbophyllum odoratissimum		Bulbophyllum odoratissimum	AU		Epiphytic		tropical forest	China		FJ428222.1			FJ216638.1	FJ216552.1		KP704458.1						MH005844.1 MH005849.1 MH005879.1 MH005880.1 MH005905.1 MH005908.1	Sanger sequencing/clones	Xing et al. 2019	Oikos	doi: 10.1111/oik.06363	2019
Epidendroideae	Malaxideae	Dendrobiinae	Bulbophyllum	Bulbophyllum odoratissimum		Bulbophyllum odoratissimum	AU		Lithophytic		tropical forest	China		FJ428222.1			FJ216638.1	FJ216552.1		KP704458.1						MH005844.1 MH005849.1 MH005924.1	Sanger sequencing/clones	Xing et al. 2019	Oikos	doi: 10.1111/oik.06363	2019
Epidendroideae	Malaxideae	Dendrobiinae	Bulbophyllum	Bulbophyllum protractum		Bulbophyllum protractum	AU		Epiphytic		tropical forest	China		MK164491.1												MH005849.1	Sanger sequencing/clones	Xing et al. 2019	Oikos	doi: 10.1111/oik.06363	2019
Epidendroideae	Malaxideae	Dendrobiinae	Bulbophyllum	Bulbophyllum pusillum	putative mistake in the original articleBulbophyllum pusilum	Bulbophyllum pusillum	AU		Epiphytic	adults	lowland rainforests (high canopy)/lowland semi‐dry forests/mountain rainforests (Epiphytic‐rich)	La Réunion		KJ558730.1						KJ558920.1	KJ558535.1					JF691531	Sanger sequencing/clones	Martos et al. 2012	Molecular Ecology	doi.org/10.1111/j.1365-294X.2012.05692.x	2012
Epidendroideae	Malaxideae	Dendrobiinae	Bulbophyllum	Bulbophyllum shweliense		Bulbophyllum shweliense	AU		Epiphytic		tropical forest	China		MK164507.1												MH005849.1 MH005879.1 MH005897.1 MH005901.1 MH005902.1	Sanger sequencing/clones	Xing et al. 2019	Oikos	doi: 10.1111/oik.06363	2019
Epidendroideae	Malaxideae	Dendrobiinae	Bulbophyllum	Bulbophyllum sunipia		Bulbophyllum sunipia	AU		Epiphytic		tropical forest	China		MK164515.1												MH005849.1 MH005850.1 1	Sanger sequencing/clones	Xing et al. 2019	Oikos	doi: 10.1111/oik.06363	2019
Epidendroideae	Malaxideae	Dendrobiinae	Bulbophyllum	Bulbophyllum vaginatum		Bulbophyllum vaginatum	AU		Epiphytic		urban/grassland/secondary forest	Singapore		MK164527.1			JF305785.1	JF428005.1	JF428057.1							JX317167	Illumina MiSeq	Izuddin et al. 2019	Journal of Plant Research	10.1007/s10265-019-01110-0	2019
Epidendroideae	Malaxideae	Dendrobiinae	Bulbophyllum	Bulbophyllum variegatum		Bulbophyllum variegatum	AU		Epiphytic	adults	lowland rainforests (high canopy)/lowland semi‐dry forests/mountain rainforests (Epiphytic‐rich)	La Réunion		EF196074.1					EF200125.1	EF200379.1	KJ558592.1					JF691058	Sanger sequencing/clones	Martos et al. 2012	Molecular Ecology	doi.org/10.1111/j.1365-294X.2012.05692.x	2012
Epidendroideae	Malaxideae	Dendrobiinae	Bulbophyllum	Bulbophyllum variegatum		Bulbophyllum variegatum	AU		Epiphytic	adults	lowland rainforests (high canopy)/lowland semi‐dry forests/mountain rainforests (Epiphytic‐rich)	La Réunion		EF196074.1					EF200125.1	EF200379.1	KJ558592.1					JF691059	Sanger sequencing/clones	Martos et al. 2012	Molecular Ecology	doi.org/10.1111/j.1365-294X.2012.05692.x	2012
Epidendroideae	Malaxideae	Dendrobiinae	Bulbophyllum	Bulbophyllum variegatum		Bulbophyllum variegatum	AU		Epiphytic	adults	lowland rainforests (high canopy)/lowland semi‐dry forests/mountain rainforests (Epiphytic‐rich)	La Réunion		EF196074.1					EF200125.1	EF200379.1	KJ558592.1					JF691159	Sanger sequencing/clones	Martos et al. 2012	Molecular Ecology	doi.org/10.1111/j.1365-294X.2012.05692.x	2012
Epidendroideae	Malaxideae	Dendrobiinae	Bulbophyllum	Bulbophyllum variegatum		Bulbophyllum variegatum	AU		Epiphytic	adults	lowland rainforests (high canopy)/lowland semi‐dry forests/mountain rainforests (Epiphytic‐rich)	La Réunion		EF196074.1					EF200125.1	EF200379.1	KJ558592.1					JF691160	Sanger sequencing/clones	Martos et al. 2012	Molecular Ecology	doi.org/10.1111/j.1365-294X.2012.05692.x	2012
Epidendroideae	Malaxideae	Dendrobiinae	Bulbophyllum	Bulbophyllum variegatum		Bulbophyllum variegatum	AU		Epiphytic	adults	lowland rainforests (high canopy)/lowland semi‐dry forests/mountain rainforests (Epiphytic‐rich)	La Réunion		EF196074.1					EF200125.1	EF200379.1	KJ558592.1					JF691161	Sanger sequencing/clones	Martos et al. 2012	Molecular Ecology	doi.org/10.1111/j.1365-294X.2012.05692.x	2012
Epidendroideae	Malaxideae	Dendrobiinae	Bulbophyllum	Bulbophyllum variegatum		Bulbophyllum variegatum	AU		Epiphytic	adults	lowland rainforests (high canopy)/lowland semi‐dry forests/mountain rainforests (Epiphytic‐rich)	La Réunion		EF196074.1					EF200125.1	EF200379.1	KJ558592.1					JF691392	Sanger sequencing/clones	Martos et al. 2012	Molecular Ecology	doi.org/10.1111/j.1365-294X.2012.05692.x	2012
Epidendroideae	Malaxideae	Dendrobiinae	Bulbophyllum	Bulbophyllum variegatum		Bulbophyllum variegatum	AU		Epiphytic	adults	lowland rainforests (high canopy)/lowland semi‐dry forests/mountain rainforests (Epiphytic‐rich)	La Réunion		EF196074.1					EF200125.1	EF200379.1	KJ558592.1					JF691456	Sanger sequencing/clones	Martos et al. 2012	Molecular Ecology	doi.org/10.1111/j.1365-294X.2012.05692.x	2012
Epidendroideae	Malaxideae	Dendrobiinae	Bulbophyllum	Bulbophyllum variegatum		Bulbophyllum variegatum	AU		Epiphytic	adults	lowland rainforests (high canopy)/lowland semi‐dry forests/mountain rainforests (Epiphytic‐rich)	La Réunion		EF196074.1					EF200125.1	EF200379.1	KJ558592.1					JF691457	Sanger sequencing/clones	Martos et al. 2012	Molecular Ecology	doi.org/10.1111/j.1365-294X.2012.05692.x	2012
Epidendroideae	Malaxideae	Dendrobiinae	Bulbophyllum	Bulbophyllum variegatum		Bulbophyllum variegatum	AU		Epiphytic	adults	lowland rainforests (high canopy)/lowland semi‐dry forests/mountain rainforests (Epiphytic‐rich)	La Réunion		EF196074.1					EF200125.1	EF200379.1	KJ558592.1					JF691458	Sanger sequencing/clones	Martos et al. 2012	Molecular Ecology	doi.org/10.1111/j.1365-294X.2012.05692.x	2012
Epidendroideae	Malaxideae	Dendrobiinae	Bulbophyllum	Bulbophyllum variegatum		Bulbophyllum variegatum	AU		Epiphytic	adults	lowland rainforests (high canopy)/lowland semi‐dry forests/mountain rainforests (Epiphytic‐rich)	La Réunion		EF196074.1					EF200125.1	EF200379.1	KJ558592.1					JF691461	Sanger sequencing/clones	Martos et al. 2012	Molecular Ecology	doi.org/10.1111/j.1365-294X.2012.05692.x	2012
Epidendroideae	Malaxideae	Dendrobiinae	Bulbophyllum	Bulbophyllum variegatum		Bulbophyllum variegatum	AU		Epiphytic	adults	lowland rainforests (high canopy)/lowland semi‐dry forests/mountain rainforests (Epiphytic‐rich)	La Réunion		EF196074.1					EF200125.1	EF200379.1	KJ558592.1					JF691462	Sanger sequencing/clones	Martos et al. 2012	Molecular Ecology	doi.org/10.1111/j.1365-294X.2012.05692.x	2012
Orchidoideae	Diurideae	Caladeniinae	Caladenia	Caladenia amoena		Caladenia amoena	AU		Terrestrial		heathland andwoodland vegetation, endemictoVictoria	Australia																Mehra et al. 2016	Mycorrhiza	DOI 10.1007/s00572-016-0732-1	2016
Orchidoideae	Diurideae	Caladeniinae	Caladenia	Caladenia applanata		Caladenia applanata	AU		Terrestrial		endemic to the south-west of Western Australia	Australia														KY524351 KY524352 KY524353 KY524354 KY524355 KY524356 KY524357	Sanger sequencing/clones	Whitehead et al. 2018	Fungal Ecology	10.1016/j.funeco.2016.11.009	2018
Orchidoideae	Diurideae	Caladeniinae	Caladenia	Caladenia arenicola		Caladenia arenicola	AU		Terrestrial	protocorm/Seedling/adult		Australia		MG694929.1							MG695275.1					HM241759	Sanger sequencing	Swarts et al. 2010	Molecular Ecology	doi.org/10.1111/j.1365-294X.2010.04736.x	2010	Davis et al. 2015
Orchidoideae	Diurideae	Caladeniinae	Caladenia	Caladenia arenicola		Caladenia arenicola	AU		Terrestrial		Banksia woodland	Australia		MG694929.1							MG695275.1					HM241759 KU505095	Sanger sequencing	Phillips et al.2016	Botanical Journal of the Linnean Society	10.1111/boj.12453	2016
Orchidoideae	Diurideae	Caladeniinae	Caladenia	Caladenia arenicola		Caladenia arenicola	AU		Terrestrial			Australia		MG694929.1							MG695275.1							De Long et al. 2013	Annals of Botany	10.1093/aob/mcs294	2013	Rasmussen et al. 2015
Orchidoideae	Diurideae	Caladeniinae	Caladenia	Caladenia arenicola		Caladenia arenicola	AU		Terrestrial			Australia		MG694929.1							MG695275.1					KY524390 KY524391	Sanger sequencing/clones	Whitehead et al. 2018	Fungal Ecology	10.1016/j.funeco.2016.11.009	2018
Orchidoideae	Diurideae	Caladeniinae	Caladenia	Caladenia atroclavia		Caladenia atroclavia	AU		Terrestrial	stem collar regions		Australia														FJ611949	Sanger sequencing	Dearnaley et al. 2009	Australasian Mycologist	www.researchgate.net/publication/265089319	2009	Davis et al. 2015
Orchidoideae	Diurideae	Caladeniinae	Caladenia	Caladenia atroclavia		Caladenia atroclavia	AU		Terrestrial	stem collar regions		Australia														FJ611950	Sanger sequencing	Dearnaley et al. 2009	Australasian Mycologist	www.researchgate.net/publication/265089319	2009	Davis et al. 2015
Orchidoideae	Diurideae	Caladeniinae	Caladenia	Caladenia atroclavia		Caladenia atroclavia	AU		Terrestrial	stem collar regions		Australia														FJ611951	Sanger sequencing	Dearnaley et al. 2009	Australasian Mycologist	www.researchgate.net/publication/265089319	2009	Davis et al. 2015
Orchidoideae	Diurideae	Caladeniinae	Caladenia	Caladenia atroclavia		Caladenia atroclavia	AU		Terrestrial	stem collar regions		Australia														FJ611952	Sanger sequencing	Dearnaley et al. 2009	Australasian Mycologist	www.researchgate.net/publication/265089319	2009	Davis et al. 2015
Orchidoideae	Diurideae	Caladeniinae	Caladenia	Caladenia atroclavia		Caladenia atroclavia	AU		Terrestrial	stem collar regions		Australia														FJ611953	Sanger sequencing	Dearnaley et al. 2009	Australasian Mycologist	www.researchgate.net/publication/265089319	2009	Davis et al. 2015
Orchidoideae	Diurideae	Caladeniinae	Caladenia	Caladenia atroclavia		Caladenia atroclavia	AU		Terrestrial	stem collar regions		Australia														FJ611954	Sanger sequencing	Dearnaley et al. 2009	Australasian Mycologist	www.researchgate.net/publication/265089319	2009	Davis et al. 2015
Orchidoideae	Diurideae	Caladeniinae	Caladenia	Caladenia atroclavia		Caladenia atroclavia	AU		Terrestrial	stem collar regions		Australia														FJ611955	Sanger sequencing	Dearnaley et al. 2009	Australasian Mycologist	www.researchgate.net/publication/265089319	2009	Davis et al. 2015
Orchidoideae	Diurideae	Caladeniinae	Caladenia	Caladenia attingens	Caladenia attingens sub Attingens	Caladenia attingens	AU	δ13C/δ15N	Terrestrial		roadside	Australia														(Refer to the original article) no match	Sanger sequencing	Sommer et al. 2012	American Journal of Botany	doi.org/10.3732/ajb.1100575	2012
Orchidoideae	Diurideae	Caladeniinae	Caladenia	Caladenia attingens	Caladenia attingens sub Attingens	Caladenia attingens	AU		Terrestrial		woodland															KU505124 KU505104	Sanger sequencing	Phillips et al.2016	Botanical Journal of the Linnean Society	10.1111/boj.12453	2016
Orchidoideae	Diurideae	Caladeniinae	Caladenia	Caladenia attingens		Caladenia attingens	AU		Terrestrial			Australia														KY524364 KY524372 KY524373 KY524374 KY524375 KY524377 KY524380 KY524381 KY524382	Sanger sequencing/clones	Whitehead et al. 2018	Fungal Ecology	10.1016/j.funeco.2016.11.009	2018
Orchidoideae	Diurideae	Caladeniinae	Caladenia	Caladenia audasii		Caladenia audasii	AU		Terrestrial		endemictoVictoria	Australia														GQ996354	Sanger sequencing	Wright et al. 2010	Mycorrhiza	link.springer.com/article/10.1007%2Fs00572-009-0290-x	2010	Davis et al. 2015
Orchidoideae	Diurideae	Caladeniinae	Caladenia	Caladenia audasii		Caladenia audasii	AU		Terrestrial			Australia														GQ996355	Sanger sequencing	Wright et al. 2010	Mycorrhiza	link.springer.com/article/10.1007%2Fs00572-009-0290-x	2010	Davis et al. 2015
Orchidoideae	Diurideae	Caladeniinae	Caladenia	Caladenia barbarossa		Caladenia barbarossa	AU		Terrestrial		endemicto thesouth-westof Western Australia			AF347986.1			AJ310026.1		AJ409406.1							KU505103	Sanger sequencing	Phillips et al.2016	Botanical Journal of the Linnean Society	10.1111/boj.12453	2016
Orchidoideae	Diurideae	Caladeniinae	Caladenia	Caladenia brevisura		Caladenia brevisura	AU		Terrestrial		tall shrubland/margin of salt lake, endemic to the south-west of Western Australia															KU505073	Sanger sequencing	Phillips et al.2016	Botanical Journal of the Linnean Society	10.1111/boj.12453	2016
Orchidoideae	Diurideae	Caladeniinae	Caladenia	Caladenia brownii		Caladenia brownii	AU	δ13C/δ15N	Terrestrial		closed forest	Australia														JX138553.1	Sanger sequencing	Sommer et al. 2012	American Journal of Botany	doi.org/10.3732/ajb.1100575	2012
Orchidoideae	Diurideae	Caladeniinae	Caladenia	Caladenia brownii		Caladenia brownii	AU		Terrestrial		Jarrah forest															KU505129 JX138553	Sanger sequencing	Phillips et al.2016	Botanical Journal of the Linnean Society	10.1111/boj.12453	2016
Orchidoideae	Diurideae	Caladeniinae	Caladenia	Caladenia brownii		Caladenia brownii	AU		Terrestrial			Australia														KY524313 KY524314 KY524315 KY524316 KY524317 KY524318 KY524348 KY524349 KY524350	Sanger sequencing/clones	Whitehead et al. 2018	Fungal Ecology	10.1016/j.funeco.2016.11.009	2018
Orchidoideae	Diurideae	Caladeniinae	Caladenia	Caladenia busselliana		Caladenia busselliana	AU		Terrestrial		Eucalypt woodland, endemicto a small area in the south-westofWestern Australia															KU505093	Sanger sequencing	Phillips et al.2016	Botanical Journal of the Linnean Society	10.1111/boj.12453	2016
Orchidoideae	Diurideae	Caladeniinae	Caladenia	Caladenia caesarea sub transiens	Jonesiopsis caesarea	Caladenia caesarea sub transiens	AU		Terrestrial		Allocasuarina woodland, endemic to the south-west of Western Australia			GQ866510.1			GQ866562.1		GQ866827.1	GQ866611.1						KU505125	Sanger sequencing	Phillips et al.2016	Botanical Journal of the Linnean Society	10.1111/boj.12453	2016
Orchidoideae	Diurideae	Caladeniinae	Caladenia	Caladenia cairnsiana		Caladenia cairnsiana	AU		Terrestrial		endemicto thesouth-westof Western Australia	Australia		AF347987.1			AJ309996.1									KY524368	Sanger sequencing/clones	Whitehead et al. 2018	Fungal Ecology	10.1016/j.funeco.2016.11.009	2018
Orchidoideae	Diurideae	Caladeniinae	Caladenia	Caladenia carnea	Petalochilus carneus	Caladenia carnea	AU		Terrestrial	Adult	open forest	Australia		AF347988.1			GQ866569.1		GQ866833.1				FJ930163.1			AY643802	ITS-PCR/RFLP analysis	Bougoure et al. 2005	Mycological Research	doi.org/10.1017/S095375620500225X	2005	Dearnaley 2007/Yukawa et al.2009
Orchidoideae	Diurideae	Caladeniinae	Caladenia	Caladenia carnea	Caladenia carnea var. carnea	Caladenia carnea	AU		Terrestrial		heathland andwoodland vegetation	Australia		AF347988.1			GQ866569.1		GQ866833.1				FJ930163.1					Mehra et al. 2016	Mycorrhiza	DOI 10.1007/s00572-016-0732-1	2016
Orchidoideae	Diurideae	Caladeniinae	Caladenia	Caladenia catenata	Petalochilus catenetus	Caladenia catenata	AU		Terrestrial		endemictoNew South Wales/QueenslandandVictoria	Australia		GQ866518.1			GQ866570.1		GQ866834.1	GQ866619.1			GQ866673.1			DQ983814	Sanger sequencing	Deshmukh et al. 2006	PNAS	doi.org/10.1073/pnas.0605697103	2006	Davis et al. 2015/Setaro et al. 2012
Orchidoideae	Diurideae	Caladeniinae	Caladenia	Caladenia catenata	Petalochilus catenetus	Caladenia catenata	AU		Terrestrial	?				GQ866518.1			GQ866570.1		GQ866834.1	GQ866619.1			GQ866673.1					Weiss et al. 2004	Mycological research	10.1017/S0953756204000772	2004	Yukawa et al.2009
Orchidoideae	Diurideae	Caladeniinae	Caladenia	Caladenia christineae		Caladenia christineae	AU		Terrestrial		Melaleuca swamp, endemic to the south-west of Western Australia															KU505093	Sanger sequencing	Phillips et al.2016	Botanical Journal of the Linnean Society	10.1111/boj.12453	2016
Orchidoideae	Diurideae	Caladeniinae	Caladenia	Caladenia citrina		Caladenia citrina	AU		Terrestrial		Jarrah forest, endemic to the south-west of Western Australia															KU505128 KU505124	Sanger sequencing	Phillips et al.2016	Botanical Journal of the Linnean Society	10.1111/boj.12453	2016
Orchidoideae	Diurideae	Caladeniinae	Caladenia	Caladenia clavigera		Caladenia clavigera	AU		Terrestrial		heathland andwoodland vegetation	Australia		KC633162.1						KC665592.1						AY643802	Sanger sequencing	Mehra et al. 2016	Mycorrhiza	DOI 10.1007/s00572-016-0732-1	2016
Orchidoideae	Diurideae	Caladeniinae	Caladenia	Caladenia cristata		Caladenia cristata	AU		Terrestrial		Sandplain heath															KU505086	Sanger sequencing	Phillips et al.2016	Botanical Journal of the Linnean Society	10.1111/boj.12453	2016
Orchidoideae	Diurideae	Caladeniinae	Caladenia	Caladenia cruscula		Caladenia cruscula	AU		Terrestrial		Eucalypt woodland															KU505106	Sanger sequencing	Phillips et al.2016	Botanical Journal of the Linnean Society	10.1111/boj.12453	2016
Orchidoideae	Diurideae	Caladeniinae	Caladenia	Caladenia decora		Caladenia decora	AU		Terrestrial		Banksia woodland															KU505098	Sanger sequencing	Phillips et al.2016	Botanical Journal of the Linnean Society	10.1111/boj.12453	2016
Orchidoideae	Diurideae	Caladeniinae	Caladenia	Caladenia dilatata		Caladenia dilatata	AU		Terrestrial			Australia														DQ983815	Sanger sequencing	Deshmukh et al. 2006	PNAS	doi.org/10.1073/pnas.0605697103	2006	Davis et al. 2015/Setaro et al. 2013
Orchidoideae	Diurideae	Caladeniinae	Caladenia	Caladenia dimidia		Caladenia dimidia	AU		Terrestrial		Allocasuarina woodland															KU505076 KU505091 KU505081 KU505075	Sanger sequencing	Phillips et al.2016	Botanical Journal of the Linnean Society	10.1111/boj.12453	2016
Orchidoideae	Diurideae	Caladeniinae	Caladenia	Caladenia discoidea		Caladenia discoidea	AU		Terrestrial		Mallee shrubland															KU505130 KU505130 KU505130 HM241757	Sanger sequencing	Phillips et al.2016	Botanical Journal of the Linnean Society	10.1111/boj.12453	2016
Orchidoideae	Diurideae	Caladeniinae	Caladenia	Caladenia doutchiae		Caladenia doutchiae	AU		Terrestrial		Eucalypt woodland/Melaleuca thicket															KU505077 KU505086	Sanger sequencing	Phillips et al.2016	Botanical Journal of the Linnean Society	10.1111/boj.12453	2016
Orchidoideae	Diurideae	Caladeniinae	Caladenia	Caladenia drummondii	Arachnorchis drummondii	Caladenia drummondii	AU		Terrestrial		Eucalypt woodland			GQ866476.1			GQ866531.1		GQ866797.1	GQ866581.1			GQ866632.1			KU505094	Sanger sequencing	Phillips et al.2016	Botanical Journal of the Linnean Society	10.1111/boj.12453	2016
Orchidoideae	Diurideae	Caladeniinae	Caladenia	Caladenia ensata		Caladenia ensata	AU		Terrestrial		Jarrah forest															KU505121	Sanger sequencing	Phillips et al.2016	Botanical Journal of the Linnean Society	10.1111/boj.12453	2016
Orchidoideae	Diurideae	Caladeniinae	Caladenia	Caladenia excelsa		Caladenia excelsa	AU		Terrestrial		Agonis/eucalypt woodland															KU505124	Sanger sequencing	Phillips et al.2016	Botanical Journal of the Linnean Society	10.1111/boj.12453	2016
Orchidoideae	Diurideae	Caladeniinae	Caladenia	Caladenia excelsa		Caladenia excelsa	AU		Terrestrial			Australia														KY524335 KY524336 KY524337	Sanger sequencing/clones	Whitehead et al. 2018	Fungal Ecology	10.1016/j.funeco.2016.11.009	2018
Orchidoideae	Diurideae	Caladeniinae	Caladenia	Caladenia exstans		Caladenia exstans	AU		Terrestrial		shrubland on granite															KU505096 KU505101	Sanger sequencing	Phillips et al.2016	Botanical Journal of the Linnean Society	10.1111/boj.12453	2016
Orchidoideae	Diurideae	Caladeniinae	Caladenia	Caladenia falcata	Arachnorchis falcata	Caladenia falcata	AU		Terrestrial	adult	woodland	Australia		GQ866477.1			GQ866532.1		GQ866798.1	GQ866582.1			GQ866633.1			AF202728	Sanger sequencing	Bonnardeaux et al. 2007	Mycological Research	doi.org/10.1016/j.mycres.2006.11.006	2007	Dearnaley 2007/Yukawa et al.2009
Orchidoideae	Diurideae	Caladeniinae	Caladenia	Caladenia ferruginea	Arachnorchis ferruginea	Caladenia ferruginea	AU		Terrestrial		Banksia woodland			GQ866478.1			GQ866533.1		GQ866799.1				GQ866634.1			KU505092 KU505131	Sanger sequencing	Phillips et al.2016	Botanical Journal of the Linnean Society	10.1111/boj.12453	2016
Orchidoideae	Diurideae	Caladeniinae	Caladenia	Caladenia filifera		Caladenia filifera	AU		Terrestrial		Allocasuarina woodland			AF347990.1												KU505074	Sanger sequencing	Phillips et al.2016	Botanical Journal of the Linnean Society	10.1111/boj.12453	2016
Orchidoideae	Diurideae	Caladeniinae	Caladenia	Caladenia flava		Caladenia flava	AU	δ13C/δ15N	Terrestrial		open forest	Australia		GQ866490.1			GQ866546.1	-	GQ866809.1	GQ866594.1			GQ866646.1			JX138545.1 JX138546.1 JX138547.1	Sanger sequencing	Sommer et al. 2012	American Journal of Botany	doi.org/10.3732/ajb.1100575	2012
Orchidoideae	Diurideae	Caladeniinae	Caladenia	Caladenia flava		Caladenia flava	AU		Terrestrial			Australia		GQ866490.1			GQ866546.1	-	GQ866809.1	GQ866594.1			GQ866646.1			JX138545	Sanger sequencing	Sommer et al. 2012	American Journal of Botany	doi.org/10.3732/ajb.1100575	2012	Davis et al. 2015
Orchidoideae	Diurideae	Caladeniinae	Caladenia	Caladenia flava		Caladenia flava	AU		Terrestrial			Australia		GQ866490.1			GQ866546.1	-	GQ866809.1	GQ866594.1			GQ866646.1			JX138546	Sanger sequencing	Sommer et al. 2012	American Journal of Botany	doi.org/10.3732/ajb.1100575	2012	Davis et al. 2015
Orchidoideae	Diurideae	Caladeniinae	Caladenia	Caladenia flava		Caladenia flava	AU		Terrestrial			Australia		GQ866490.1			GQ866546.1	-	GQ866809.1	GQ866594.1			GQ866646.1			JX138547	Sanger sequencing	Sommer et al. 2012	American Journal of Botany	doi.org/10.3732/ajb.1100575	2012	Davis et al. 2015
Orchidoideae	Diurideae	Caladeniinae	Caladenia	Caladenia flava		Caladenia flava	AU		Terrestrial	protocorm/Seedling/adult		Australia		GQ866490.1			GQ866546.1	-	GQ866809.1	GQ866594.1			GQ866646.1			HM241760	Sanger sequencing	Swarts et al. 2010	Molecular Ecology	doi.org/10.1111/j.1365-294X.2010.04736.x	2010	Davis et al. 2015
Orchidoideae	Diurideae	Caladeniinae	Caladenia	Caladenia flava		Caladenia flava	AU		Terrestrial	underground stems	intact bushland biodiversity hotspot	Australia		GQ866490.1			GQ866546.1	-	GQ866809.1	GQ866594.1			GQ866646.1					Nurfadilah et al. 2013	Annals of Botany	10.1093/aob/mct064	2013
Orchidoideae	Diurideae	Caladeniinae	Caladenia	Caladenia flava		Caladenia flava	AU		Terrestrial			Australia		GQ866490.1			GQ866546.1	-	GQ866809.1	GQ866594.1			GQ866646.1			KY524370 KY524378 KY524379 KY524388	Sanger sequencing/clones	Whitehead et al. 2018	Fungal Ecology	10.1016/j.funeco.2016.11.009	2018
Orchidoideae	Diurideae	Caladeniinae	Caladenia	Caladenia flava		Caladenia flava	AU		Terrestrial		unknown			GQ866490.1			GQ866546.1	-	GQ866809.1	GQ866594.1			GQ866646.1			JX138546 JX138545 JX138547	Sanger sequencing	Phillips et al.2016	Botanical Journal of the Linnean Society	10.1111/boj.12453	2016
Orchidoideae	Diurideae	Caladeniinae	Caladenia	Caladenia flava sub maculata	no records in the plant list	Caladenia flava sub maculata	AU		Terrestrial			Australia														KY524384	Sanger sequencing/clones	Whitehead et al. 2018	Fungal Ecology	10.1016/j.funeco.2016.11.009	2018
Orchidoideae	Diurideae	Caladeniinae	Caladenia	Caladenia footeana		Caladenia footeana	AU		Terrestrial		WOODLAND															KU505089 KU505092	Sanger sequencing	Phillips et al.2016	Botanical Journal of the Linnean Society	10.1111/boj.12453	2016
Orchidoideae	Diurideae	Caladeniinae	Caladenia	Caladenia formosa		Caladenia formosa	AU		Terrestrial			Australia		KC633148.1						KC665578.1			KC621968.1			EF063699	N/A	Osborn et al/unpublished data	N/A	N/A		Davis et al. 2015
Orchidoideae	Diurideae	Caladeniinae	Caladenia	Caladenia formosa		Caladenia formosa	AU		Terrestrial			Australia		KC633148.1						KC665578.1			KC621968.1			EF063701	N/A	Osborn et al/unpublished data	N/A	N/A		Davis et al. 2015
Orchidoideae	Diurideae	Caladeniinae	Caladenia	Caladenia formosa		Caladenia formosa	AU		Terrestrial	protocorm & adult	eucalypt woodland on sandy soils	Australia		KC633148.1						KC665578.1			KC621968.1			AY328887 DQ521410 AY328886 AB370316 AF202728 AF384860 AY112922 AY143340 AY313160 AY313161 AY328888 AY330694 AY330695 AY463171 AY643802 AY940644 DQ278945 DQ520095 DQ911617 DQ974768 EF063691 EF426862 EU526279 DQ983814 DQ520103 AM697888 DQ917652 FJ042522 AY463170	Sanger sequencing	Huynh et al. 2009	Annals of Botany	10.1093/aob/mcp153	2009
Orchidoideae	Diurideae	Caladeniinae	Caladenia	Caladenia fulva		Caladenia fulva	AU		Terrestrial		heathland andwoodland vegetation	Australia																Mehra et al. 2016	Mycorrhiza	DOI 10.1007/s00572-016-0732-1	2016
Orchidoideae	Diurideae	Caladeniinae	Caladenia	Caladenia gardneri		Caladenia gardneri	AU		Terrestrial		Agonis woodland															KU505095	Sanger sequencing	Phillips et al.2016	Botanical Journal of the Linnean Society	10.1111/boj.12453	2016
Orchidoideae	Diurideae	Caladeniinae	Caladenia	Caladenia granitora		Caladenia granitora	AU		Terrestrial		low heathland															KU505095	Sanger sequencing	Phillips et al.2016	Botanical Journal of the Linnean Society	10.1111/boj.12453	2016
Orchidoideae	Diurideae	Caladeniinae	Caladenia	Caladenia heberleana		Caladenia heberleana	AU		Terrestrial		Banksia shurbland															KU505124	Sanger sequencing	Phillips et al.2016	Botanical Journal of the Linnean Society	10.1111/boj.12453	2016
Orchidoideae	Diurideae	Caladeniinae	Caladenia	Caladenia hirta sub rosea		Caladenia hirta sub rosea	AU		Terrestrial		Allocasuarina woodland															KU505117	Sanger sequencing	Phillips et al.2016	Botanical Journal of the Linnean Society	10.1111/boj.12453	2016
Orchidoideae	Diurideae	Caladeniinae	Caladenia	Caladenia huegelii		Caladenia huegelii	AU		Terrestrial	protocorm/Seedling/adult		Australia		KC633145.1						KC665575.1			KC621965.1			HM241748	Sanger sequencing	Swarts et al. 2010	Molecular Ecology	doi.org/10.1111/j.1365-294X.2010.04736.x	2010	Davis et al. 2015
Orchidoideae	Diurideae	Caladeniinae	Caladenia	Caladenia huegelii		Caladenia huegelii	AU		Terrestrial	protocorm/Seedling/adult		Australia		KC633145.1						KC665575.1			KC621965.1			HM241749	Sanger sequencing	Swarts et al. 2010	Molecular Ecology	doi.org/10.1111/j.1365-294X.2010.04736.x	2010	Davis et al. 2015
Orchidoideae	Diurideae	Caladeniinae	Caladenia	Caladenia huegelii		Caladenia huegelii	AU		Terrestrial	protocorm/Seedling/adult		Australia		KC633145.1						KC665575.1			KC621965.1			HM241750	Sanger sequencing	Swarts et al. 2010	Molecular Ecology	doi.org/10.1111/j.1365-294X.2010.04736.x	2010	Davis et al. 2015
Orchidoideae	Diurideae	Caladeniinae	Caladenia	Caladenia huegelii		Caladenia huegelii	AU		Terrestrial	protocorm/Seedling/adult		Australia		KC633145.1						KC665575.1			KC621965.1			HM241756	Sanger sequencing	Swarts et al. 2010	Molecular Ecology	doi.org/10.1111/j.1365-294X.2010.04736.x	2010	Davis et al. 2015
Orchidoideae	Diurideae	Caladeniinae	Caladenia	Caladenia huegelii		Caladenia huegelii	AU		Terrestrial		Banksia woodland			KC633145.1						KC665575.1			KC621965.1			HM241754 HM241749 HM241750 HM241753 HM241756 HM241746 HM241751 HM241747 HM241752 HM241748 HM241755 HM241745	Sanger sequencing	Phillips et al.2016	Botanical Journal of the Linnean Society	10.1111/boj.12453	2016
Orchidoideae	Diurideae	Caladeniinae	Caladenia	Caladenia huegelii		Caladenia huegelii	AU		Terrestrial			Australia		KC633145.1						KC665575.1			KC621965.1			KY524307 KY524307 KY524342 KY524383	Sanger sequencing/clones	Whitehead et al. 2018	Fungal Ecology	10.1016/j.funeco.2016.11.009	2018
Orchidoideae	Diurideae	Caladeniinae	Caladenia	Caladenia interjacens		Caladenia interjacens	AU		Terrestrial		unknown															KU505116	Sanger sequencing	Phillips et al.2016	Botanical Journal of the Linnean Society	10.1111/boj.12453	2016
Orchidoideae	Diurideae	Caladeniinae	Caladenia	Caladenia latifolia		Caladenia latifolia	AU	δ13C/δ15N	Terrestrial		open forest	Australia		GQ866492.1			AJ310000.1		AJ409378.1	GQ866596.1			GQ866648.1			JX138540.1 JX138549.1	Sanger sequencing	Sommer et al. 2012	American Journal of Botany	doi.org/10.3732/ajb.1100575	2012
Orchidoideae	Diurideae	Caladeniinae	Caladenia	Caladenia latifolia		Caladenia latifolia	AU		Terrestrial		Banksia woodland			GQ866492.1			AJ310000.1		AJ409378.1	GQ866596.1			GQ866648.1			JX138549	Sanger sequencing	Phillips et al.2016	Botanical Journal of the Linnean Society	10.1111/boj.12453	2016
Orchidoideae	Diurideae	Caladeniinae	Caladenia	Caladenia latifolia		Caladenia latifolia	AU		Terrestrial			Australia		GQ866492.1			AJ310000.1		AJ409378.1	GQ866596.1			GQ866648.1			KY524344 KY524345 KY524346 KY524347 KY524358 KY524359 KY524360	Sanger sequencing/clones	Whitehead et al. 2018	Fungal Ecology	10.1016/j.funeco.2016.11.009	2018
Orchidoideae	Diurideae	Caladeniinae	Caladenia	Caladenia longicauda	Arachnorchis longicauda	Caladenia longicauda	AU		Terrestrial			Australia		GQ866481.1			GQ866536.1		GQ866800.1				GQ866637.1			JX138551	Sanger sequencing	Sommer et al. 2012	American Journal of Botany	doi.org/10.3732/ajb.1100575	2012	Davis et al. 2015
Orchidoideae	Diurideae	Caladeniinae	Caladenia	Caladenia longicauda	Arachnorchis longicauda	Caladenia longicauda	AU		Terrestrial	protocorm/Seedling/adult		Australia		GQ866481.1			GQ866536.1		GQ866800.1				GQ866637.1			HM241758	Sanger sequencing	Swarts et al. 2010	Molecular Ecology	doi.org/10.1111/j.1365-294X.2010.04736.x	2010	Davis et al. 2015
Orchidoideae	Diurideae	Caladeniinae	Caladenia	Caladenia longicauda	Arachnorchis longicauda	Caladenia longicauda	AU		Terrestrial		Eucalypt woodland			GQ866481.1			GQ866536.1		GQ866800.1				GQ866637.1			JX138551	Sanger sequencing	Phillips et al.2016	Botanical Journal of the Linnean Society	10.1111/boj.12453	2016
Orchidoideae	Diurideae	Caladeniinae	Caladenia	Caladenia longicauda sub borealis		Caladenia longicauda sub borealis	AU		Terrestrial		eucalypt															KU505106 KU505119	Sanger sequencing	Phillips et al.2016	Botanical Journal of the Linnean Society	10.1111/boj.12453	2016
Orchidoideae	Diurideae	Caladeniinae	Caladenia	Caladenia longicauda sub eminens		Caladenia longicauda sub eminens	AU	δ13C/δ15N	Terrestrial		open forest	Australia														JX138551.1	Sanger sequencing	Sommer et al. 2012	American Journal of Botany	doi.org/10.3732/ajb.1100575	2012
Orchidoideae	Diurideae	Caladeniinae	Caladenia	Caladenia longicauda sub eminens		Caladenia longicauda sub eminens	AU		Terrestrial		Banksia woodland															KU505124 KU505107	Sanger sequencing	Phillips et al.2016	Botanical Journal of the Linnean Society	10.1111/boj.12453	2016
Orchidoideae	Diurideae	Caladeniinae	Caladenia	Caladenia longicauda sub eminens		Caladenia longicauda sub eminens	AU		Terrestrial			Australia														KY524362 KY524363 KY524386	Sanger sequencing/clones	Whitehead et al. 2018	Fungal Ecology	10.1016/j.funeco.2016.11.009	2018
Orchidoideae	Diurideae	Caladeniinae	Caladenia	Caladenia longicauda sub longicauda		Caladenia longicauda sub longicauda	AU		Terrestrial		Banksia woodland															HM241758	Sanger sequencing	Phillips et al.2016	Botanical Journal of the Linnean Society	10.1111/boj.12453	2016
Orchidoideae	Diurideae	Caladeniinae	Caladenia	Caladenia longicauda x Caladenia falcata	no record in the plant list	Caladenia longicauda x Caladenia falcata	AU		Terrestrial			Australia														KY524365	Sanger sequencing/clones	Whitehead et al. 2018	Fungal Ecology	10.1016/j.funeco.2016.11.009	2018
Orchidoideae	Diurideae	Caladeniinae	Caladenia	Caladenia longiclavata		Caladenia longiclavata	AU		Terrestrial		Banksia woodland															KU505124	Sanger sequencing	Phillips et al.2016	Botanical Journal of the Linnean Society	10.1111/boj.12453	2016
Orchidoideae	Diurideae	Caladeniinae	Caladenia	Caladenia lorea	Arachnorchis lorea	Caladenia lorea	AU		Terrestrial		Allocasuarina shrubland/sandplain heath			GQ866482.1			GQ866537.1		GQ866801.1	GQ866587.1			GQ866638.1			KU505099	Sanger sequencing	Phillips et al.2016	Botanical Journal of the Linnean Society	10.1111/boj.12453	2016
Orchidoideae	Diurideae	Caladeniinae	Caladenia	Caladenia marginata		Caladenia marginata	AU	δ13C/δ15N	Terrestrial		closed forest	Australia		GQ866493.1			GQ866548.1		GQ866811.1	GQ866597.1			GQ866649.1			JX138554.1	Sanger sequencing	Sommer et al. 2012	American Journal of Botany	doi.org/10.3732/ajb.1100575	2012
Orchidoideae	Diurideae	Caladeniinae	Caladenia	Caladenia marginata		Caladenia marginata	AU		Terrestrial			Australia		GQ866493.1			GQ866548.1		GQ866811.1	GQ866597.1			GQ866649.1			JX138554	Sanger sequencing	Sommer et al. 2012	American Journal of Botany	doi.org/10.3732/ajb.1100575	2012	Davis et al. 2015
Orchidoideae	Diurideae	Caladeniinae	Caladenia	Caladenia marginata		Caladenia marginata	AU		Terrestrial		heathland			GQ866493.1			GQ866548.1		GQ866811.1	GQ866597.1			GQ866649.1			KU505108 JX138554.1	Sanger sequencing	Phillips et al.2016	Botanical Journal of the Linnean Society	10.1111/boj.12453	2016
Orchidoideae	Diurideae	Caladeniinae	Caladenia	Caladenia maritima		Caladenia maritima	AU		Terrestrial		heathland andwoodland vegetation	Australia																Mehra et al. 2016	Mycorrhiza	DOI 10.1007/s00572-016-0732-1	2016
Orchidoideae	Diurideae	Caladeniinae	Caladenia	Caladenia multiclavia	Jonesiopsis multiclavia	Caladenia multiclavia	AU		Terrestrial		Allocasuarina woodland			GQ866512.1			GQ866564.1		GQ866828.1				GQ866667.1			KU505090	Sanger sequencing	Phillips et al.2016	Botanical Journal of the Linnean Society	10.1111/boj.12453	2016
Orchidoideae	Diurideae	Caladeniinae	Caladenia	Caladenia nana sub nana	Caladenia nanaCaladenia unita	Caladenia nana	AU		Terrestrial		Jarrah forest			GQ866494.1					GQ866812.1				GQ866650.1			KU505087	Sanger sequencing	Phillips et al.2016	Botanical Journal of the Linnean Society	10.1111/boj.12453	2016
Orchidoideae	Diurideae	Caladeniinae	Caladenia	Caladenia nivalis		Caladenia nivalis	AU		Terrestrial			Australia														KY524426 KY524427 KY524437 KY524438 KY524439	Sanger sequencing/clones	Whitehead et al. 2018	Fungal Ecology	10.1016/j.funeco.2016.11.009	2018
Orchidoideae	Diurideae	Caladeniinae	Caladenia	Caladenia nobilis		Caladenia nobilis	AU		Terrestrial		Banksia woodland															KU505126 KU505079	Sanger sequencing	Phillips et al.2016	Botanical Journal of the Linnean Society	10.1111/boj.12453	2016
Orchidoideae	Diurideae	Caladeniinae	Caladenia	Caladenia paludosa		Caladenia paludosa	AU		Terrestrial			Australia														KY524369 KY524404 KY524405 KY524406 KY524407 KY524408 KY524409 KY524410 KY524411 KY524412 KY524413 KY524414 KY524436	Sanger sequencing/clones	Whitehead et al. 2018	Fungal Ecology	10.1016/j.funeco.2016.11.009	2018
Orchidoideae	Diurideae	Caladeniinae	Caladenia	Caladenia patersonii		Caladenia patersonii	AU		Terrestrial			Australia														GQ996361	Sanger sequencing	Wright et al. 2010	Mycorrhiza	link.springer.com/article/10.1007%2Fs00572-009-0290-x	2010	Davis et al. 2015
Orchidoideae	Diurideae	Caladeniinae	Caladenia	Caladenia patersonii		Caladenia patersonii	AU		Terrestrial			Australia														GQ996362	Sanger sequencing	Wright et al. 2010	Mycorrhiza	link.springer.com/article/10.1007%2Fs00572-009-0290-x	2010	Davis et al. 2015
Orchidoideae	Diurideae	Caladeniinae	Caladenia	Caladenia pectinata	Arachnorchis pectinata	Caladenia pectinata	AU		Terrestrial			Australia		GQ866486.1			GQ866541.1		GQ866805.1	GQ866591.1			GQ866642.1			KY524306 KY524319 KY524320 KY524321 KY524322 KY524323 KY524324 KY524325 KY524326 KY524327 KY524328 KY524329 KY524330 KY524331 KY524332 KY524333 KY524334 KY524341 KY524415 KY524416 KY524417 KY524418	Sanger sequencing/clones	Whitehead et al. 2018	Fungal Ecology	10.1016/j.funeco.2016.11.009	2018
Orchidoideae	Diurideae	Caladeniinae	Caladenia	Caladenia phaeoclavia		Caladenia phaeoclavia	AU		Terrestrial		heathland andwoodland vegetation	Australia																Mehra et al. 2016	Mycorrhiza	DOI 10.1007/s00572-016-0732-1	2016
Orchidoideae	Diurideae	Caladeniinae	Caladenia	Caladenia pluvialis	no record in the plant list	Caladenia pluvialis	AU		Terrestrial		Acacia shrubland															KU505082	Sanger sequencing	Phillips et al.2016	Botanical Journal of the Linnean Society	10.1111/boj.12453	2016
Orchidoideae	Diurideae	Caladeniinae	Caladenia	Caladenia polychroma	Jonesiopsis polychroma	Caladenia polychroma	AU		Terrestrial		Allocasuarina woodland			GQ866513.1			GQ866565.1		GQ866829.1				GQ866668.1			KU505085	Sanger sequencing	Phillips et al.2016	Botanical Journal of the Linnean Society	10.1111/boj.12453	2016
Orchidoideae	Diurideae	Caladeniinae	Caladenia	Caladenia procera		Caladenia procera	AU		Terrestrial			Australia														KY524395 KY524394 KY524393 KY524396 KY524397 KY524398 KY524399 KY524400 KY524419 KY524420 KY524421 KY524422 KY524423 KY524424 KY524425 KY524428 KY524429 KY524430 KY524431 KY524432 KY524433 KY524434 KY524435	Sanger sequencing/clones	Whitehead et al. 2018	Fungal Ecology	10.1016/j.funeco.2016.11.009	2018
Orchidoideae	Diurideae	Caladeniinae	Caladenia	Caladenia pusilla		Caladenia pusilla	AU		Terrestrial			Australia														KY524385	Sanger sequencing/clones	Whitehead et al. 2018	Fungal Ecology	10.1016/j.funeco.2016.11.009	2018
Orchidoideae	Diurideae	Caladeniinae	Caladenia	Caladenia radiata		Caladenia radiata	AU	δ13C/δ15N	Terrestrial		swamp	Australia														JX138556	Sanger sequencing	Sommer et al. 2012	American Journal of Botany	doi.org/10.3732/ajb.1100575	2012
Orchidoideae	Diurideae	Caladeniinae	Caladenia	Caladenia remota	Caladenia remota sub remota	Caladenia remota	AU		Terrestrial		Melaleuca tall shrubland															KU505078	Sanger sequencing	Phillips et al.2016	Botanical Journal of the Linnean Society	10.1111/boj.12453	2016
Orchidoideae	Diurideae	Caladeniinae	Caladenia	Caladenia rhomboidiformis		Caladenia rhomboidiformis	AU		Terrestrial		Banksia woodland															KU505120 KU505132	Sanger sequencing	Phillips et al.2016	Botanical Journal of the Linnean Society	10.1111/boj.12453	2016
Orchidoideae	Diurideae	Caladeniinae	Caladenia	Caladenia robinsonii		Caladenia robinsonii	AU		Terrestrial		heathland andwoodland vegetation	Australia																Mehra et al. 2016	Mycorrhiza	DOI 10.1007/s00572-016-0732-1	2016
Orchidoideae	Diurideae	Caladeniinae	Caladenia	Caladenia roei	Jonesiopsis roei	Caladenia roei	AU		Terrestrial		shrubland			GQ866514.1			GQ866566.1			GQ866615.1			GQ866669.1			KU505083	Sanger sequencing	Phillips et al.2016	Botanical Journal of the Linnean Society	10.1111/boj.12453	2016
Orchidoideae	Diurideae	Caladeniinae	Caladenia	Caladenia rosella		Caladenia rosella	AU		Terrestrial			Australia														GQ996358	Sanger sequencing	Wright et al. 2010	Mycorrhiza	link.springer.com/article/10.1007%2Fs00572-009-0290-x	2010	Davis et al. 2015
Orchidoideae	Diurideae	Caladeniinae	Caladenia	Caladenia serotina	Arachnorchis serotina	Caladenia serotina	AU		Terrestrial			Australia		GQ866470.1												JX138555	Sanger sequencing	Sommer et al. 2012	American Journal of Botany	doi.org/10.3732/ajb.1100575	2012	Davis et al. 2015
Orchidoideae	Diurideae	Caladeniinae	Caladenia	Caladenia serotina	Arachnorchis serotina	Caladenia serotina	AU		Terrestrial		jarrah forest			GQ866470.1												JX138555	Sanger sequencing	Phillips et al.2016	Botanical Journal of the Linnean Society	10.1111/boj.12453	2016
Orchidoideae	Diurideae	Caladeniinae	Caladenia	Caladenia sigmoidea		Caladenia sigmoidea	AU		Terrestrial		Mallee woodland															KU505126 KU505115 KU505124	Sanger sequencing	Phillips et al.2016	Botanical Journal of the Linnean Society	10.1111/boj.12453	2016
Orchidoideae	Diurideae	Caladeniinae	Caladenia	Caladenia spp.		Caladenia spp.	AU		Terrestrial			Australia																Ruibal et al. 2013	Applications in Plant Sciences	10.3732/apps.1200394	2013
Orchidoideae	Diurideae	Caladeniinae	Caladenia	Caladenia startiorum		Caladenia startiorum	AU		Terrestrial		swampy flats															KU505094 KU505094	Sanger sequencing	Phillips et al.2016	Botanical Journal of the Linnean Society	10.1111/boj.12453	2016
Orchidoideae	Diurideae	Caladeniinae	Caladenia	Caladenia straminochila	no record in the plant list	Caladenia straminochila	AU		Terrestrial		Eucalypt woodland															KU505080	Sanger sequencing	Phillips et al.2016	Botanical Journal of the Linnean Society	10.1111/boj.12453	2016
Orchidoideae	Diurideae	Caladeniinae	Caladenia	Caladenia tentaculata		Caladenia tentaculata	AU		Terrestrial			Australia		GQ866488.1			GQ866543.1		GQ866807.1				FJ930135.1			GQ996339	Sanger sequencing	Wright et al. 2010	Mycorrhiza	link.springer.com/article/10.1007%2Fs00572-009-0290-x	2010	Davis et al. 2015
Orchidoideae	Diurideae	Caladeniinae	Caladenia	Caladenia tentaculata		Caladenia tentaculata	AU		Terrestrial			Australia		GQ866488.1			GQ866543.1		GQ866807.1				FJ930135.1			GQ996340	Sanger sequencing	Wright et al. 2010	Mycorrhiza	link.springer.com/article/10.1007%2Fs00572-009-0290-x	2010	Davis et al. 2015
Orchidoideae	Diurideae	Caladeniinae	Caladenia	Caladenia tentaculata		Caladenia tentaculata	AU		Terrestrial			Australia		GQ866488.1			GQ866543.1		GQ866807.1				FJ930135.1			GQ996341	Sanger sequencing	Wright et al. 2010	Mycorrhiza	link.springer.com/article/10.1007%2Fs00572-009-0290-x	2010	Davis et al. 2015
Orchidoideae	Diurideae	Caladeniinae	Caladenia	Caladenia tentaculata		Caladenia tentaculata	AU		Terrestrial			Australia		GQ866488.1			GQ866543.1		GQ866807.1				FJ930135.1			GQ996342	Sanger sequencing	Wright et al. 2010	Mycorrhiza	link.springer.com/article/10.1007%2Fs00572-009-0290-x	2010	Davis et al. 2015
Orchidoideae	Diurideae	Caladeniinae	Caladenia	Caladenia tentaculata		Caladenia tentaculata	AU		Terrestrial			Australia		GQ866488.1			GQ866543.1		GQ866807.1				FJ930135.1			GQ996344	Sanger sequencing	Wright et al. 2010	Mycorrhiza	link.springer.com/article/10.1007%2Fs00572-009-0290-x	2010	Davis et al. 2015
Orchidoideae	Diurideae	Caladeniinae	Caladenia	Caladenia tentaculata		Caladenia tentaculata	AU		Terrestrial			Australia		GQ866488.1			GQ866543.1		GQ866807.1				FJ930135.1			GQ996345	Sanger sequencing	Wright et al. 2010	Mycorrhiza	link.springer.com/article/10.1007%2Fs00572-009-0290-x	2010	Davis et al. 2015
Orchidoideae	Diurideae	Caladeniinae	Caladenia	Caladenia tentaculata		Caladenia tentaculata	AU		Terrestrial			Australia		GQ866488.1			GQ866543.1		GQ866807.1				FJ930135.1			GQ996346	Sanger sequencing	Wright et al. 2010	Mycorrhiza	link.springer.com/article/10.1007%2Fs00572-009-0290-x	2010	Davis et al. 2015
Orchidoideae	Diurideae	Caladeniinae	Caladenia	Caladenia tentaculata		Caladenia tentaculata	AU		Terrestrial			Australia		GQ866488.1			GQ866543.1		GQ866807.1				FJ930135.1			GQ996347	Sanger sequencing	Wright et al. 2010	Mycorrhiza	link.springer.com/article/10.1007%2Fs00572-009-0290-x	2010	Davis et al. 2015
Orchidoideae	Diurideae	Caladeniinae	Caladenia	Caladenia tentaculata		Caladenia tentaculata	AU		Terrestrial			Australia		GQ866488.1			GQ866543.1		GQ866807.1				FJ930135.1			GQ996348	Sanger sequencing	Wright et al. 2010	Mycorrhiza	link.springer.com/article/10.1007%2Fs00572-009-0290-x	2010	Davis et al. 2015
Orchidoideae	Diurideae	Caladeniinae	Caladenia	Caladenia tentaculata		Caladenia tentaculata	AU		Terrestrial			Australia		GQ866488.1			GQ866543.1		GQ866807.1				FJ930135.1			GQ996349	Sanger sequencing	Wright et al. 2010	Mycorrhiza	link.springer.com/article/10.1007%2Fs00572-009-0290-x	2010	Davis et al. 2015
Orchidoideae	Diurideae	Caladeniinae	Caladenia	Caladenia tentaculata		Caladenia tentaculata	AU		Terrestrial			Australia		GQ866488.1			GQ866543.1		GQ866807.1				FJ930135.1			GQ996352	Sanger sequencing	Wright et al. 2010	Mycorrhiza	link.springer.com/article/10.1007%2Fs00572-009-0290-x	2010	Davis et al. 2015
Orchidoideae	Diurideae	Caladeniinae	Caladenia	Caladenia tentaculata		Caladenia tentaculata	AU		Terrestrial			Australia		GQ866488.1			GQ866543.1		GQ866807.1				FJ930135.1			EF470248	Sanger sequencing	Wright 2007	PhD thesis/The University of Melbourne	http://cat.lib.unimelb.edu.au/record=b3166178	2007	Davis et al. 2015
Orchidoideae	Diurideae	Caladeniinae	Caladenia	Caladenia tentaculata		Caladenia tentaculata	AU		Terrestrial			Australia		GQ866488.1			GQ866543.1		GQ866807.1				FJ930135.1			EF470249	Sanger sequencing	Wright 2007	PhD thesis/The University of Melbourne	http://cat.lib.unimelb.edu.au/record=b3166178	2007	Davis et al. 2015
Orchidoideae	Diurideae	Caladeniinae	Caladenia	Caladenia tentaculata		Caladenia tentaculata	AU		Terrestrial			Australia		GQ866488.1			GQ866543.1		GQ866807.1				FJ930135.1			EU526279	Sanger sequencing	Wright 2007	PhD thesis/The University of Melbourne	http://cat.lib.unimelb.edu.au/record=b3166178	2007	Davis et al. 2015
Orchidoideae	Diurideae	Caladeniinae	Caladenia	Caladenia tentaculata		Caladenia tentaculata	AU		Terrestrial			Australia		GQ866488.1			GQ866543.1		GQ866807.1				FJ930135.1			EU526280	Sanger sequencing	Wright 2007	PhD thesis/The University of Melbourne	http://cat.lib.unimelb.edu.au/record=b3166178	2007	Davis et al. 2015
Orchidoideae	Diurideae	Caladeniinae	Caladenia	Caladenia tentaculata		Caladenia tentaculata	AU		Terrestrial			Australia		GQ866488.1			GQ866543.1		GQ866807.1				FJ930135.1			EU526281	Sanger sequencing	Wright 2007	PhD thesis/The University of Melbourne	http://cat.lib.unimelb.edu.au/record=b3166178	2007	Davis et al. 2015
Orchidoideae	Diurideae	Caladeniinae	Caladenia	Caladenia tentaculata		Caladenia tentaculata	AU		Terrestrial			Australia		GQ866488.1			GQ866543.1		GQ866807.1				FJ930135.1			EU526282	Sanger sequencing	Wright 2007	PhD thesis/The University of Melbourne	http://cat.lib.unimelb.edu.au/record=b3166178	2007	Davis et al. 2015
Orchidoideae	Diurideae	Caladeniinae	Caladenia	Caladenia tentaculata		Caladenia tentaculata	AU		Terrestrial			Australia		GQ866488.1			GQ866543.1		GQ866807.1				FJ930135.1			KY524366	Sanger sequencing/clones	Whitehead et al. 2018	Fungal Ecology	10.1016/j.funeco.2016.11.009	2018
Orchidoideae	Diurideae	Caladeniinae	Caladenia	Caladenia tessellata		Caladenia tessellata	AU		Terrestrial			Australia														DQ983816	Sanger sequencing	Deshmukh et al. 2006	PNAS	doi.org/10.1073/pnas.0605697103	2006	Davis et al. 2015/Setaro et al. 2014
Orchidoideae	Diurideae	Caladeniinae	Caladenia	Caladenia thinicola	Arachnorchis thinicola	Caladenia thinicola	AU		Terrestrial		Agonis woodland			GQ866489.1			GQ866544.1		GQ866808.1	GQ866593.1			GQ866645.1			KU505123 KU505124	Sanger sequencing	Phillips et al.2016	Botanical Journal of the Linnean Society	10.1111/boj.12453	2016
Orchidoideae	Diurideae	Caladeniinae	Caladenia	Caladenia thinicola	Arachnorchis thinicola	Caladenia thinicola	AU		Terrestrial			Australia		GQ866489.1			GQ866544.1		GQ866808.1	GQ866593.1			GQ866645.1			KY524308 KY524309 KY524310 KY524311 KY524312 KY524338 KY524339 KY524340 KY524343	Sanger sequencing/clones	Whitehead et al. 2018	Fungal Ecology	10.1016/j.funeco.2016.11.009	2018
Orchidoideae	Diurideae	Caladeniinae	Caladenia	Caladenia venusta		Caladenia venusta	AU		Terrestrial		heathland andwoodland vegetation	Australia																Mehra et al. 2016	Mycorrhiza	DOI 10.1007/s00572-016-0732-1	2016
Orchidoideae	Diurideae	Caladeniinae	Caladenia	Caladenia viridescens		Caladenia viridescens	AU		Terrestrial		Jarrah forest															KU505124	Sanger sequencing	Phillips et al.2016	Botanical Journal of the Linnean Society	10.1111/boj.12453	2016
Orchidoideae	Diurideae	Caladeniinae	Caladenia	Caladenia vulgata		Caladenia vulgata	AU		Terrestrial		Allocasuarina woodland															KU505084	Sanger sequencing	Phillips et al.2016	Botanical Journal of the Linnean Society	10.1111/boj.12453	2016
Orchidoideae	Diurideae	Caladeniinae	Caladenia	Caladenia williamsiae		Caladenia williamsiae	AU		Terrestrial		Eucalypt woodland															KU505127 KU505124	Sanger sequencing	Phillips et al.2016	Botanical Journal of the Linnean Society	10.1111/boj.12453	2016
Epidendroideae	Collabieae		Calanthe	Calanthe sylvatica		Calanthe sylvatica	AU		Terrestrial	adults	lowland rainforests (high canopy)/lowland semi‐dry forests/mountain rainforests (Epiphytic‐rich)	La Réunion		KF560492.1			KF673819.1	KU748406.1	KF650519.1						GU004417.1	JF691033	Sanger sequencing/clones	Martos et al. 2012	Molecular Ecology	doi.org/10.1111/j.1365-294X.2012.05692.x	2012
Epidendroideae	Collabieae		Calanthe	Calanthe sylvatica		Calanthe sylvatica	AU		Terrestrial	adults	lowland rainforests (high canopy)/lowland semi‐dry forests/mountain rainforests (Epiphytic‐rich)	La Réunion		KF560492.1			KF673819.1	KU748406.1	KF650519.1						GU004417.1	JF691034	Sanger sequencing/clones	Martos et al. 2012	Molecular Ecology	doi.org/10.1111/j.1365-294X.2012.05692.x	2012
Epidendroideae	Collabieae		Calanthe	Calanthe sylvatica		Calanthe sylvatica	AU		Terrestrial	adults	lowland rainforests (high canopy)/lowland semi‐dry forests/mountain rainforests (Epiphytic‐rich)	La Réunion		KF560492.1			KF673819.1	KU748406.1	KF650519.1						GU004417.1	JF691035	Sanger sequencing/clones	Martos et al. 2012	Molecular Ecology	doi.org/10.1111/j.1365-294X.2012.05692.x	2012
Epidendroideae	Collabieae		Calanthe	Calanthe sylvatica		Calanthe sylvatica	AU		Terrestrial	adults	lowland rainforests (high canopy)/lowland semi‐dry forests/mountain rainforests (Epiphytic‐rich)	La Réunion		KF560492.1			KF673819.1	KU748406.1	KF650519.1						GU004417.1	JF691040	Sanger sequencing/clones	Martos et al. 2012	Molecular Ecology	doi.org/10.1111/j.1365-294X.2012.05692.x	2012
Epidendroideae	Collabieae		Calanthe	Calanthe sylvatica		Calanthe sylvatica	AU		Terrestrial	adults	lowland rainforests (high canopy)/lowland semi‐dry forests/mountain rainforests (Epiphytic‐rich)	La Réunion		KF560492.1			KF673819.1	KU748406.1	KF650519.1						GU004417.1	JF691041	Sanger sequencing/clones	Martos et al. 2012	Molecular Ecology	doi.org/10.1111/j.1365-294X.2012.05692.x	2012
Epidendroideae	Collabieae		Calanthe	Calanthe sylvatica		Calanthe sylvatica	AU		Terrestrial	adults	lowland rainforests (high canopy)/lowland semi‐dry forests/mountain rainforests (Epiphytic‐rich)	La Réunion		KF560492.1			KF673819.1	KU748406.1	KF650519.1						GU004417.1	JF691042	Sanger sequencing/clones	Martos et al. 2012	Molecular Ecology	doi.org/10.1111/j.1365-294X.2012.05692.x	2012
Epidendroideae	Collabieae		Calanthe	Calanthe sylvatica		Calanthe sylvatica	AU		Terrestrial	adults	lowland rainforests (high canopy)/lowland semi‐dry forests/mountain rainforests (Epiphytic‐rich)	La Réunion		KF560492.1			KF673819.1	KU748406.1	KF650519.1						GU004417.1	JF691226	Sanger sequencing/clones	Martos et al. 2012	Molecular Ecology	doi.org/10.1111/j.1365-294X.2012.05692.x	2012
Epidendroideae	Collabieae		Calanthe	Calanthe sylvatica		Calanthe sylvatica	AU		Terrestrial	adults	lowland rainforests (high canopy)/lowland semi‐dry forests/mountain rainforests (Epiphytic‐rich)	La Réunion		KF560492.1			KF673819.1	KU748406.1	KF650519.1						GU004417.1	JF691227	Sanger sequencing/clones	Martos et al. 2012	Molecular Ecology	doi.org/10.1111/j.1365-294X.2012.05692.x	2012
Epidendroideae	Collabieae		Calanthe	Calanthe sylvatica		Calanthe sylvatica	AU		Terrestrial	adults	lowland rainforests (high canopy)/lowland semi‐dry forests/mountain rainforests (Epiphytic‐rich)	La Réunion		KF560492.1			KF673819.1	KU748406.1	KF650519.1						GU004417.1	JF691340	Sanger sequencing/clones	Martos et al. 2012	Molecular Ecology	doi.org/10.1111/j.1365-294X.2012.05692.x	2012
Epidendroideae	Collabieae		Calanthe	Calanthe sylvatica		Calanthe sylvatica	AU		Terrestrial	adults	lowland rainforests (high canopy)/lowland semi‐dry forests/mountain rainforests (Epiphytic‐rich)	La Réunion		KF560492.1			KF673819.1	KU748406.1	KF650519.1						GU004417.1	JF691347	Sanger sequencing/clones	Martos et al. 2012	Molecular Ecology	doi.org/10.1111/j.1365-294X.2012.05692.x	2012
Epidendroideae	Collabieae		Calanthe	Calanthe sylvatica		Calanthe sylvatica	AU		Terrestrial	adults	lowland rainforests (high canopy)/lowland semi‐dry forests/mountain rainforests (Epiphytic‐rich)	La Réunion		KF560492.1			KF673819.1	KU748406.1	KF650519.1						GU004417.1	JF691359	Sanger sequencing/clones	Martos et al. 2012	Molecular Ecology	doi.org/10.1111/j.1365-294X.2012.05692.x	2012
Epidendroideae	Collabieae		Calanthe	Calanthe sylvatica		Calanthe sylvatica	AU		Terrestrial	adults	lowland rainforests (high canopy)/lowland semi‐dry forests/mountain rainforests (Epiphytic‐rich)	La Réunion		KF560492.1			KF673819.1	KU748406.1	KF650519.1						GU004417.1	JF691360	Sanger sequencing/clones	Martos et al. 2012	Molecular Ecology	doi.org/10.1111/j.1365-294X.2012.05692.x	2012
Epidendroideae	Collabieae		Calanthe	Calanthe sylvatica		Calanthe sylvatica	AU		Terrestrial	adults	lowland rainforests (high canopy)/lowland semi‐dry forests/mountain rainforests (Epiphytic‐rich)	La Réunion		KF560492.1			KF673819.1	KU748406.1	KF650519.1						GU004417.1	JF691370	Sanger sequencing/clones	Martos et al. 2012	Molecular Ecology	doi.org/10.1111/j.1365-294X.2012.05692.x	2012
Epidendroideae	Collabieae		Calanthe	Calanthe sylvatica		Calanthe sylvatica	AU		Terrestrial	adults	lowland rainforests (high canopy)/lowland semi‐dry forests/mountain rainforests (Epiphytic‐rich)	La Réunion		KF560492.1			KF673819.1	KU748406.1	KF650519.1						GU004417.1	JF691371	Sanger sequencing/clones	Martos et al. 2012	Molecular Ecology	doi.org/10.1111/j.1365-294X.2012.05692.x	2012
Epidendroideae	Collabieae		Calanthe	Calanthe sylvatica		Calanthe sylvatica	AU		Terrestrial	adults	lowland rainforests (high canopy)/lowland semi‐dry forests/mountain rainforests (Epiphytic‐rich)	La Réunion		KF560492.1			KF673819.1	KU748406.1	KF650519.1						GU004417.1	JF691432	Sanger sequencing/clones	Martos et al. 2012	Molecular Ecology	doi.org/10.1111/j.1365-294X.2012.05692.x	2012
Epidendroideae	Collabieae		Calanthe	Calanthe sylvatica		Calanthe sylvatica	AU		Terrestrial	adults	lowland rainforests (high canopy)/lowland semi‐dry forests/mountain rainforests (Epiphytic‐rich)	La Réunion		KF560492.1			KF673819.1	KU748406.1	KF650519.1						GU004417.1	JF691435	Sanger sequencing/clones	Martos et al. 2012	Molecular Ecology	doi.org/10.1111/j.1365-294X.2012.05692.x	2012
Epidendroideae	Collabieae		Calanthe	Calanthe sylvatica		Calanthe sylvatica	AU		Terrestrial	adults	lowland rainforests (high canopy)/lowland semi‐dry forests/mountain rainforests (Epiphytic‐rich)	La Réunion		KF560492.1			KX298570.1//KF673819.1	KU748406.1	KF650519.1						GU004417.1	JF691436	Sanger sequencing/clones	Martos et al. 2012	Molecular Ecology	doi.org/10.1111/j.1365-294X.2012.05692.x	2012
Epidendroideae	Podochileae		Callostylis	Callostylis bambusifolia		Callostylis bambusifolia	AU		Lithophytic		tropical forest	China		KY239345.1			KY239601.1		KY239474.1		KY239216.1					MH005845.1 MH005846.1 MH005921.1 MH005925.1	Sanger sequencing/clones	Xing et al. 2019	Oikos	doi: 10.1111/oik.06363	2019
Epidendroideae	Epidendreae	Calypsoinae	Calypso	Calypso bulbosa		Calypso bulbosa	AU		Terrestrial	?				AF521076.1			EF525689.1	AF074120.1	AF519960.1	KF262161.1					GU004426.1	AF345559 EU218891 EU218892	Sanger sequencing	Kristiansen et al. 2001	Molecular Ecology	doi.wiley.com/10.1046/j.0962-1083.2001.01324.x	2001	Yukawa et al.2009
Epidendroideae	Epidendreae	Calypsoinae	Calypso	Calypso bulbosa		Calypso bulbosa	AU		Terrestrial	?		US		AF521076.1			EF525689.1	AF074120.1	AF519960.1	KF262161.1					GU004426.1	EU218891	Sanger sequencing/ABI	Taylor/McCormick 2008	New Phytologist	doi.org/10.1111/j.1469-8137.2007.02320.x	2008	Yukawa et al.2009
Epidendroideae	Epidendreae	Calypsoinae	Calypso	Calypso bulbosa		Calypso bulbosa	AU		Terrestrial	?		US		AF521076.1			EF525689.1	AF074120.1	AF519960.1	KF262161.1					GU004426.1	EU218892	Sanger sequencing/ABI	Taylor/McCormick 2008	New Phytologist	doi.org/10.1111/j.1469-8137.2007.02320.x	2008	Yukawa et al.2009
Epidendroideae	Vandeae	Angraecinae	Campylocentrum	Campylocentrum fasciola		Campylocentrum fasciola	AU		Epiphytic	Adult or seedling	subtropical forest	Puerto Rico		AF506295.1			AF506343.1//KY510561.1		LT724167.1		KY558818.1				KY514324.1	AF472298 AF472288	Sanger sequencing	Otero et al. 2002	American Journal of Botany	doi.org/10.3732/ajb.89.11.1852	2002	Dearnaley 2007/Yukawa et al.2009
Epidendroideae	Epidendreae	Laeliinae	Cattleya	Cattleya caulescens	Sophronitis caulescensHoffmannseggella cinnabarina	Cattleya caulescens	AU		Lithophytic	adults	Atlantic Forest	Brazil		AY008656.1			EU139999.1			EU140067.1						JX317317.1 JX317318.1 JX317319.1 JX317320.1 JX317321.1 JX317322.1 JX317323.1 JX317324.1 JX317325.1 JX317326.1 JX317327.1 JX317328.1 JX317329.1 JX317330.1 JX317331.1 JX317332.1 JX317333.1 JX317334.1 JX317335.1 JX317336.1 JX317337.1 JX317338.1 JX317339.1 JX317340.1 JX317341.1 JX317342.1 JX317343.1 JX317344.1 JX317345.1 JX317346.1 JX317347.1 JX317348.1 JX317349.1 JX317350.1 JX317351.1 JX317352.1 JX3…	Sanger sequencing	Oliveira et al. 2014	Mycorrhiza	10.1007/s00572-013-0512-0	2014
Epidendroideae	Epidendreae	Laeliinae	Cattleya	Cattleya cinnabarina	Hoffmannseggella cinnabarina	Cattleya cinnabarina	AU		Lithophytic	adults	Atlantic Forest	Brazil		AY008657.1						EU140069.1						JX317084.1 JX317085.1 JX317086.1 JX317087.1 JX317088.1 JX317089.1 JX317090.1 JX317091.1 JX317092.1 JX317093.1 JX317094.1 JX317095.1 JX317096.1 JX317097.1 JX317098.1 JX317099.1 JX317100.1 JX317101.1 JX317102.1 JX317103.1 JX317104.1 JX317105.1 JX317106.1 JX317107.1 JX317108.1 JX317109.1 JX317110.1 JX317111.1 JX317112.1 JX317113.1 JX317114.1 JX317115.1 JX317116.1 JX317117.1 JX317118.1 JX317119.1 JX3…	Sanger sequencing	Oliveira et al. 2014	Mycorrhiza	10.1007/s00572-013-0512-0	2014
Epidendroideae	Neottieae		Cephalanthera	Cephalanthera austiniae	Cephalanthera austinae	Cephalanthera austiniae	MH		Terrestrial	adult		US		MG216351.1												U86844 U83466 U86845 U83467 U86846 U83468 U86847 U83469 U86848 U83470 U86849 U83471 U86850 U83472 U86851 U83473 U86852 U83474 U86853 U83475 U86854 U83476 U86855 U83477 U86856 U83478 U86857 U83479	Sanger sequencing	Taylor/Bruns 1997	PNAS	doi.org/10.1073/pnas.94.9.4510	1997	Yukawa et al.2009
Epidendroideae	Neottieae		Cephalanthera	Cephalanthera damasonium		Cephalanthera damasonium	MX	δ13C/δ15N	Terrestrial	Adult	understorey of forests	Germany	MH590345.1	AY146446.1			*	*	*	*	*	*	*			AY634136.1 AY634137.1 AY634138.1 AY634139.1 AY634143.1 AY634146.1 AY634147.1 AY634155.1 AY634157.1	Sanger sequencing	Bidartondo et al.2004	Proceedings of the Royal Society B: Biological Sciences	doi-org.naturalis.idm.oclc.org/10.1098/rspb.2004.2807	2004	Dearnaley 2007/Yukawa et al.2009
Epidendroideae	Neottieae		Cephalanthera	Cephalanthera damasonium		Cephalanthera damasonium	AU		Terrestrial	protocorms/seedlings/adults	forest	UK	MH590345.1	AY146446.1			*	*	*	*	*	*	*			(Refer to original article) Thelephoraceae/Cortinariaceae/Sebacinaceae/Ceratobacidiaceae/Helvellaceae	Sanger sequencing	Bidartondo/Read 2008	Molecular Ecology	doi.wiley.com/10.1111/j.1365-294X.2008.03848.x	2008
Epidendroideae	Neottieae		Cephalanthera	Cephalanthera damasonium		Cephalanthera damasonium	MX	δ13C/δ15N/Δ2h	Terrestrial	Leaves	broadleafforest in	Germany	MH590345.1	AY146446.1			*	*	*	*	*	*	*					Gebauer et al. 2016	New phytologist	doi.org/10.1111/nph.13865	2016
Epidendroideae	Neottieae		Cephalanthera	Cephalanthera damasonium		Cephalanthera damasonium	MX	δ13C/δ15N	Terrestrial	adult/fruiting	dense forest	France	MH590345.1	AY146446.1			*	*	*	*	*	*	*			AY833028 AY833029 AY833030 AY833031 AY833032 AY833033 AY833034 AY833035 AY833036 AY833037 AY833038 AY833039 AY833040 AY833041 AY833042 AY833043 AY833044 AY833045 AY833046 AY833047 AY833048 AY833049 AY833050 AY833051 AY833052 AY833053 AY833054 AY833055 AY833056 AY833057 AF440655	Sanger sequencing/isolated pelotons/cloning	Julou et al. 2005	New Phytologist	doi.org/10.1111/j.1469-8137.2005.01364.x	2005	Dearnaley 2007
Epidendroideae	Neottieae		Cephalanthera	Cephalanthera damasonium		Cephalanthera damasonium	MX	δ13C/δ15N	Terrestrial	adults	forest sites with conifers or broadleaf trees	Germany	MH590345.1	AY146446.1			*	*	*	*	*	*	*					Preiss et al. 2010	Proceedings of the Royal Society B: Biological Sciences	doi.org/10.1098/rspb.2009.1966	2010
Epidendroideae	Neottieae		Cephalanthera	Cephalanthera damasonium		Cephalanthera damasonium	MX	δ13C/δ15N	Terrestrial																			Liebel et al. 2010	American Journal of Botany	10.3732/ajb.0900354
Epidendroideae	Neottieae		Cephalanthera	Cephalanthera damasonium		Cephalanthera damasonium	MX	δ13C/δ15N	Terrestrial																			Roy et al. 2013	Ecological Monographs	10.1890/11-2120.1	2013
Epidendroideae	Neottieae		Cephalanthera	Cephalanthera damasonium		Cephalanthera damasonium	AU		Terrestrial		Forest	Hungary	MH590345.1	AY146446.1			*	*	*	*	*	*	*			(Refer to the original article) no match	Sanger sequencing/ABI	Illyes et al. 2010	Acta Biologica Hungarica	10.1556/ABiol.61.2010.Suppl.8	2010
Epidendroideae	Neottieae		Cephalanthera	Cephalanthera damasonium		Cephalanthera damasonium	AU		Terrestrial	adult/flowering	forest edge sites; top of mountains/at an altitude ranging from 755 to 1026 m	Italy	MH590345.1	AY146446.1			*	*	*	*	*	*	*			KT122776 KT122777 KT122778 KT122779 KT122780 KT1222781 KT122782 KT122783 KT122784 KT122785 KT122786 KT122787 KT122788 KT122789	Sanger sequencing/clones	Pecoraro et al. 2017	Journal of Systematics/Evolution	10.1111/jse.12238	2017
Epidendroideae	Neottieae		Cephalanthera	Cephalanthera damasonium		Cephalanthera damasonium	MX	δ13C/δ15N	Terrestrial																			Gebauer & Meyer 2003		10.1046/j.1469-8137.2003.00872.x
Epidendroideae	Neottieae		Cephalanthera	Cephalanthera exigua		Cephalanthera exigua	MH	δ13C/δ15N	Terrestrial	adults	tropical Evergreen forest	Thailand		FJ454868.1												FJ454904	Sanger sequencing	Roy et al. 2009	BMC Biology	doi.org/10.1186/1741-7007-7-51	2009
Epidendroideae	Neottieae		Cephalanthera	Cephalanthera exigua		Cephalanthera exigua	MH	δ13C/δ15N	Terrestrial	adults	tropical Evergreen forest	Thailand		FJ454868.1												FJ454904.1 FJ454905.1 FJ454906.1 FJ454907.1 FJ454908.1 FJ454909.1 FJ454910.1 FJ454911.1 FJ454912.1 FJ454913.1 FJ454914.1 FJ454915.1 FJ454916.1	Sanger sequencing	Roy et al. 2009	BMC Biology	doi.org/10.1186/1741-7007-7-51	2009
Epidendroideae	Neottieae		Cephalanthera	Cephalanthera exigua		Cephalanthera exigua	MH	δ13C/δ15N	Terrestrial	adults	tropical Evergreen forest	Thailand		FJ454868.1												FJ454905	Sanger sequencing	Roy et al. 2009	BMC Biology	doi.org/10.1186/1741-7007-7-51	2009
Epidendroideae	Neottieae		Cephalanthera	Cephalanthera exigua		Cephalanthera exigua	MH	δ13C/δ15N	Terrestrial	adults	tropical Evergreen forest	Thailand		FJ454868.1												FJ454906	Sanger sequencing	Roy et al. 2009	BMC Biology	doi.org/10.1186/1741-7007-7-51	2009
Epidendroideae	Neottieae		Cephalanthera	Cephalanthera exigua		Cephalanthera exigua	MH	δ13C/δ15N	Terrestrial	adults	tropical Evergreen forest	Thailand		FJ454868.1												FJ454907	Sanger sequencing	Roy et al. 2009	BMC Biology	doi.org/10.1186/1741-7007-7-51	2009
Epidendroideae	Neottieae		Cephalanthera	Cephalanthera exigua		Cephalanthera exigua	MH	δ13C/δ15N	Terrestrial	adults	tropical Evergreen forest	Thailand		FJ454868.1												FJ454908	Sanger sequencing	Roy et al. 2009	BMC Biology	doi.org/10.1186/1741-7007-7-51	2009
Epidendroideae	Neottieae		Cephalanthera	Cephalanthera exigua		Cephalanthera exigua	MH	δ13C/δ15N	Terrestrial	adults	tropical Evergreen forest	Thailand		FJ454868.1												FJ454909	Sanger sequencing	Roy et al. 2009	BMC Biology	doi.org/10.1186/1741-7007-7-51	2009
Epidendroideae	Neottieae		Cephalanthera	Cephalanthera exigua		Cephalanthera exigua	MH	δ13C/δ15N	Terrestrial	adults	tropical Evergreen forest	Thailand		FJ454868.1												FJ454910	Sanger sequencing	Roy et al. 2009	BMC Biology	doi.org/10.1186/1741-7007-7-51	2009
Epidendroideae	Neottieae		Cephalanthera	Cephalanthera exigua		Cephalanthera exigua	MH	δ13C/δ15N	Terrestrial	adults	tropical Evergreen forest	Thailand		FJ454868.1												FJ454911	Sanger sequencing	Roy et al. 2009	BMC Biology	doi.org/10.1186/1741-7007-7-51	2009
Epidendroideae	Neottieae		Cephalanthera	Cephalanthera exigua		Cephalanthera exigua	MH	δ13C/δ15N	Terrestrial	adults	tropical Evergreen forest	Thailand		FJ454868.1												FJ454912	Sanger sequencing	Roy et al. 2009	BMC Biology	doi.org/10.1186/1741-7007-7-51	2009
Epidendroideae	Neottieae		Cephalanthera	Cephalanthera exigua		Cephalanthera exigua	MH	δ13C/δ15N	Terrestrial	adults	tropical Evergreen forest	Thailand		FJ454868.1												FJ454913	Sanger sequencing	Roy et al. 2009	BMC Biology	doi.org/10.1186/1741-7007-7-51	2009
Epidendroideae	Neottieae		Cephalanthera	Cephalanthera exigua		Cephalanthera exigua	MH	δ13C/δ15N	Terrestrial	adults	tropical Evergreen forest	Thailand		FJ454868.1												FJ454914	Sanger sequencing	Roy et al. 2009	BMC Biology	doi.org/10.1186/1741-7007-7-51	2009
Epidendroideae	Neottieae		Cephalanthera	Cephalanthera exigua		Cephalanthera exigua	MH	δ13C/δ15N	Terrestrial	adults	tropical Evergreen forest	Thailand		FJ454868.1												FJ454915	Sanger sequencing	Roy et al. 2009	BMC Biology	doi.org/10.1186/1741-7007-7-51	2009
Epidendroideae	Neottieae		Cephalanthera	Cephalanthera exigua		Cephalanthera exigua	MH	δ13C/δ15N	Terrestrial	adults	tropical Evergreen forest	Thailand		FJ454868.1												FJ454916	Sanger sequencing	Roy et al. 2009	BMC Biology	doi.org/10.1186/1741-7007-7-51	2009
Epidendroideae	Neottieae		Cephalanthera	Cephalanthera falcata		Cephalanthera falcata	MX		Terrestrial	adults	forest	Japan		AB856493.1			AB856504.1	AB856506.1	AB856526.1	KC704341.1						AB697128 AB697129 AB697130 AB697131 AB697132 AB697133 AB697134 AB697135 AB444647 AB444650 AB444652	Sanger sequencing	Yagame/Yamato 2013	Journal of Plant Research	link.springer.com/10.1007/s10265-012-0521-7	2013	Rasmussen et al. 2015
Epidendroideae	Neottieae		Cephalanthera	Cephalanthera falcata		Cephalanthera falcata	MX		Terrestrial			Japan		AB856493.1			AB856504.1	AB856506.1	AB856526.1	KC704341.1						AB444647	Sanger sequencing	Tĕšitelová et al. 2012	American Journal of Botany	doi: 10.3732/ajb.1100503	2012	Setaro et al. 2012
Epidendroideae	Neottieae		Cephalanthera	Cephalanthera falcata		Cephalanthera falcata	MX		Terrestrial			Japan		AB856493.1			AB856504.1	AB856506.1	AB856526.1	KC704341.1						AB444650	Sanger sequencing	Tĕšitelová et al. 2012	American Journal of Botany	doi: 10.3732/ajb.1100503	2012	Setaro et al. 2012
Epidendroideae	Neottieae		Cephalanthera	Cephalanthera falcata		Cephalanthera falcata	MX		Terrestrial			Japan		AB856493.1			AB856504.1	AB856506.1	AB856526.1	KC704341.1						AB444652	Sanger sequencing	Tĕšitelová et al. 2012	American Journal of Botany	doi: 10.3732/ajb.1100503	2012	Setaro et al. 2012
Epidendroideae	Neottieae		Cephalanthera	Cephalanthera falcata		Cephalanthera falcata	MX	δ13C/δ15N	Terrestrial																			Sakamoto et al. 2016	Journal of Plant Research	10.1007/s10265-016-0856-6	2016
Epidendroideae	Neottieae		Cephalanthera	Cephalanthera longibracteata		Cephalanthera longibracteata	AU		Terrestrial		shaded areas in forests	Korea	MH590346.1	KT338671.1			*	*	*	*	*	*	*			KX377132	Sanger sequencing	Lee et al. 2017	Mycobiology	10.5941/myco.2017.45.4.312	2017
Epidendroideae	Neottieae		Cephalanthera	Cephalanthera longibracteata		Cephalanthera longibracteata	MX	δ13C/δ15N	Terrestrial																			Sakamoto et al. 2016	Journal of Plant Research	10.1007/s10265-016-0856-6	2016
Epidendroideae	Neottieae		Cephalanthera	Cephalanthera longifolia		Cephalanthera longifolia	AU		Terrestrial	protocorms/seedlings/adults	forest	UK	NC_030704.1	AY369083.1			*	*	*	*	*	*	*			(Refer to original article) Thelephoraceae/Cortinariaceae/Sebacinaceae/Ceratobacidiaceae/Helvellaceae	Sanger sequencing	Bidartondo/Read 2008	Molecular Ecology	doi.wiley.com/10.1111/j.1365-294X.2008.03848.x	2008
Epidendroideae	Neottieae		Cephalanthera	Cephalanthera longifolia		Cephalanthera longifolia	AU		Terrestrial	adults	tropical Evergreen forest	Thailand		FJ454868.1												FJ454917.1 FJ454918.1 FJ454919.1	Sanger sequencing	Roy et al. 2009	BMC Biology	doi.org/10.1186/1741-7007-7-51	2009
Epidendroideae	Neottieae		Cephalanthera	Cephalanthera longifolia		Cephalanthera longifolia	MX	δ13C/δ15N	Terrestrial				NC_030704.1	AY369083.1			*	*	*	*	*	*	*					Liebel et al. 2010	American Journal of Botany	10.3732/ajb.0900354	2010	Dearnaley 2007/Yukawa et al.2009
Epidendroideae	Neottieae		Cephalanthera	Cephalanthera longifolia		Cephalanthera longifolia	MX	δ13C/δ15N	Terrestrial	adult/flowering	a calcarelous coastal plain//undergoing an ecological transition from grassland tp forest stage	Estonia	NC_030704.1	AY369083.1			*	*	*	*	*	*	*			DQ150116 DQ150117 DQ150118 DQ150122 DQ150123 DQ150125 DQ150126 DQ150128 DQ150129 DQ150130 DQ150131 DQ150132	Sanger sequencing	Abadie et al. 2006	Canadian Journal of Botany	10.1139/b06-101	2006	Dearnaley 2007/Yukawa et al.2009
Epidendroideae	Neottieae		Cephalanthera	Cephalanthera longifolia		Cephalanthera longifolia	AU		Terrestrial	adult/flowering	forest edge sites; top of mountains/at an altitude ranging from 755 to 1026 m	Italy	NC_030704.1	AY369083.1			*	*	*	*	*	*	*			KT122767 KT122768 KT122769 KT122770 KT122771 KT122772 KT122773 KT122774 KT122775	Sanger sequencing/clones	Pecoraro et al. 2017	Journal of Systematics/Evolution	10.1111/jse.12238	2017
Epidendroideae	Neottieae		Cephalanthera	Cephalanthera longifolia		Cephalanthera longifolia	MX	δ13C/δ15N	Terrestrial																			Sakamoto et al. 2016	Journal of Plant Research	10.1007/s10265-016-0856-6
Epidendroideae	Neottieae		Cephalanthera	Cephalanthera longifolia		Cephalanthera longifolia	MX	δ13C/δ15N	Terrestrial																			Johansson et al. 2014		10.1007/s00442-014-3137-x
Epidendroideae	Neottieae		Cephalanthera	Cephalanthera longifolia (albinos)		Cephalanthera longifolia(albinos)	MH	δ13C/δ15N	Terrestrial	adult/flowering	a calcarelous coastal plain//undergoing an ecological transition from grassland tp forest stage	Estonia	NC_030704.1	AY369083.1			*	*	*	*	*	*	*			DQ150113 DQ150116 DQ150119 DQ150120 DQ150121 DQ150123 DQ150124 DQ150127 DQ150128	Sanger sequencing	Abadie et al. 2006	Canadian Journal of Botany	10.1139/b06-101	2006	Dearnaley 2007/Yukawa et al.2009
Epidendroideae	Neottieae		Cephalanthera	Cephalanthera rubra		Cephalanthera rubra	MX	δ13C/δ15N	Terrestrial	Adult	understorey of forests	Germany	MH590347.1	AY146445.1			*	*	*	*	*	*	*			AY634144.1 AY634145.1 AY634156.1	Sanger sequencing	Bidartondo et al.2004	Proceedings of the Royal Society B: Biological Sciences	doi-org.naturalis.idm.oclc.org/10.1098/rspb.2004.2807	2004	Dearnaley 2007/Yukawa et al.2009
Epidendroideae	Neottieae		Cephalanthera	Cephalanthera rubra		Cephalanthera rubra	MX	δ13C/δ15N/Δ2h	Terrestrial	Leaves	broadleafforest in	Germany	MH590347.1	AY146445.1			*	*	*	*	*	*	*					Gebauer et al. 2016	New phytologist	doi.org/10.1111/nph.13865	2016
Epidendroideae	Neottieae		Cephalanthera	Cephalanthera rubra		Cephalanthera rubra	MX	δ13C/δ15N	Terrestrial	adults	forest sites with conifers or broadleaf trees	Germany	MH590347.1	AY146445.1			*	*	*	*	*	*	*					Preiss et al. 2010	Proceedings of the Royal Society B: Biological Sciences	doi.org/10.1098/rspb.2009.1966	2010
Epidendroideae	Neottieae		Cephalanthera	Cephalanthera rubra		Cephalanthera rubra	MX	δ13C/δ15N	Terrestrial																			Schiebold et al. 2018	Journal of Ecology	10.1111/1365-2745.12831	2018
Epidendroideae	Neottieae		Cephalanthera	Cephalanthera rubra		Cephalanthera rubra	MX	δ13C/δ15N	Terrestrial																			Gebauer & Meyer 2003	New phytologist	10.1046/j.1469-8137.2003.00872.x	2003
Orchidoideae	Orchideae	Coryciinae	Ceratandra	Ceratandra bicolor		Ceratandra bicolor	AU	δ13C/δ15N	Terrestrial	adult/flowering	Natural habitat	South Africa		EU301488.1			EU301541.1		EU301594.1							FJ788666.1 FJ788881.1 FJ788884.1	Sanger sequencing	Waterman et al. 2011	The American Naturalist	doi.org/10.1086/657955	2011
Orchidoideae	Orchideae	Coryciinae	Ceratandra	Ceratandra grandiflora		Ceratandra grandiflora	AU	δ13C/δ15N	Terrestrial	adult/flowering	Natural habitat	South Africa		EU687530.1			EU687535.1		EU687540.1							FJ788822	Sanger sequencing	Waterman et al. 2011	The American Naturalist	doi.org/10.1086/657955	2011	Setaro et al. 2012
Orchidoideae	Orchideae	Coryciinae	Ceratandra	Ceratandra grandiflora		Ceratandra grandiflora	AU	δ13C/δ15N	Terrestrial	adult/flowering	Natural habitat	South Africa		EU687530.1			EU687535.1		EU687540.1							FJ788822.1	Sanger sequencing	Waterman et al. 2011	The American Naturalist	doi.org/10.1086/657955	2011
Orchidoideae	Orchideae	Coryciinae	Ceratandra	Ceratandra harveyana		Ceratandra harveyana	AU	δ13C/δ15N	Terrestrial	adult/flowering	Natural habitat	South Africa		EU301468.1			EU301521.1		EU301574.1							FJ788668.1	Sanger sequencing	Waterman et al. 2011	The American Naturalist	doi.org/10.1086/657955	2011
Orchidoideae	Cranichideae	Goodyerinae	Chamaegastrodia	Chamaegastrodia shikokiana		Chamaegastrodia shikokiana	MH		Terrestrial	rhizomes	evergreen broad-leaved forest	Japan		JN166061.1			JN166020.1	JN166038.1		KC704374.1						AB303043 AB303044 AB303045 AB303046 AB303047 AB303048 AB303049 AB303050 AB303051 AB303052 AB303053 AB303054 AB303055 AB303056 AB303057 AB303058 AB303059	Sanger sequencing	Yagame et al. 2008	Mycorrhiza	link.springer.com/10.1007/s00572-007-0155-0	2008
Orchidoideae	Cranichideae	Goodyerinae	Cheirostylis	Cheirostylis yunnanensis		Cheirostylis yunnanensis	AU		Terrestrial		tropical forest	China		KT343978.1												MH005854.1 MH005858.1 MH005870.1	Sanger sequencing/clones	Xing et al. 2019	Oikos	doi: 10.1111/oik.06363	2019
Orchidoideae	Diurideae	Drakaeinae	Chiloglottis	Chiloglottis diphylla		Chiloglottis diphylla	AU		Terrestrial		Eucalyptus woodland	Australia		AF348001.1												HM196803	Sanger sequencing	Roche et al. 2010	American Journal of Botany	doi.org/10.3732/ajb.1000049	2010	Linde et al. 2017
Orchidoideae	Diurideae	Drakaeinae	Chiloglottis	Chiloglottis diphylla		Chiloglottis diphylla	AU		Terrestrial		Eucalyptus woodland	Australia		AF348001.1												KF476552	Sanger sequencing	Roche et al. 2010	American Journal of Botany	doi.org/10.3732/ajb.1000049	2010	Linde et al. 2017
Orchidoideae	Diurideae	Drakaeinae	Chiloglottis	Chiloglottis diphylla		Chiloglottis diphylla	AU		Terrestrial			Australia		AF348001.1														Ruibal et al. 2013	Applications in Plant Sciences	10.3732/apps.1200394	2013
Orchidoideae	Diurideae	Drakaeinae	Chiloglottis	Chiloglottis formicifera		Chiloglottis formicifera	AU		Terrestrial		Eucalyptus woodland	Australia		AY042154.1												KF476543	Sanger sequencing	Roche et al. 2010	American Journal of Botany	doi.org/10.3732/ajb.1000049	2010	Linde et al. 2017
Orchidoideae	Diurideae	Drakaeinae	Chiloglottis	Chiloglottis formicifera		Chiloglottis formicifera	AU		Terrestrial		Eucalyptus woodland	Australia		AY042154.1												KF476550	Sanger sequencing	Roche et al. 2010	American Journal of Botany	doi.org/10.3732/ajb.1000049	2010	Linde et al. 2017
Orchidoideae	Diurideae	Drakaeinae	Chiloglottis	Chiloglottis formicifera		Chiloglottis formicifera	AU		Terrestrial		Eucalyptus woodland	Australia		AY042154.1												KF476551	Sanger sequencing	Roche et al. 2010	American Journal of Botany	doi.org/10.3732/ajb.1000049	2010	Linde et al. 2017
Orchidoideae	Diurideae	Drakaeinae	Chiloglottis	Chiloglottis formicifera		Chiloglottis formicifera	AU		Terrestrial			Australia		AY042154.1														Ruibal et al. 2013	Applications in Plant Sciences	10.3732/apps.1200394	2013
Orchidoideae	Diurideae	Drakaeinae	Chiloglottis	Chiloglottis jeanesii	Chiloglottis aff. Jeanesii	Chiloglottis jeanesii	AU		Terrestrial		Eucalyptus woodland	Australia														HM196779	Sanger sequencing	Roche et al. 2010	American Journal of Botany	doi.org/10.3732/ajb.1000049	2010	Linde et al. 2017
Orchidoideae	Diurideae	Drakaeinae	Chiloglottis	Chiloglottis jeanesii	Chiloglottis aff. Jeanesii	Chiloglottis jeanesii	AU		Terrestrial		Eucalyptus woodland	Australia														HM196782	Sanger sequencing	Roche et al. 2010	American Journal of Botany	doi.org/10.3732/ajb.1000049	2010	Linde et al. 2017
Orchidoideae	Diurideae	Drakaeinae	Chiloglottis	Chiloglottis jeanesii	Chiloglottis aff. Jeanesii	Chiloglottis jeanesii	AU		Terrestrial		Eucalyptus woodland	Australia														HM196783	Sanger sequencing	Roche et al. 2010	American Journal of Botany	doi.org/10.3732/ajb.1000049	2010	Linde et al. 2017
Orchidoideae	Diurideae	Drakaeinae	Chiloglottis	Chiloglottis jeanesii	Chiloglottis aff. Jeanesii	Chiloglottis jeanesii	AU		Terrestrial		Eucalyptus woodland	Australia														HM196784	Sanger sequencing	Roche et al. 2010	American Journal of Botany	doi.org/10.3732/ajb.1000049	2010	Linde et al. 2017
Orchidoideae	Diurideae	Drakaeinae	Chiloglottis	Chiloglottis jeanesii	Chiloglottis aff. Jeanesii	Chiloglottis jeanesii	AU		Terrestrial		Eucalyptus woodland	Australia														HM196785	Sanger sequencing	Roche et al. 2010	American Journal of Botany	doi.org/10.3732/ajb.1000049	2010	Linde et al. 2017
Orchidoideae	Diurideae	Drakaeinae	Chiloglottis	Chiloglottis jeanesii	Chiloglottis aff. Jeanesii	Chiloglottis jeanesii	AU		Terrestrial		Eucalyptus woodland	Australia														HM196786	Sanger sequencing	Roche et al. 2010	American Journal of Botany	doi.org/10.3732/ajb.1000049	2010	Linde et al. 2017
Orchidoideae	Diurideae	Drakaeinae	Chiloglottis	Chiloglottis jeanesii	Chiloglottis aff. Jeanesii	Chiloglottis jeanesii	AU		Terrestrial		Eucalyptus woodland	Australia														HM196787	Sanger sequencing	Roche et al. 2010	American Journal of Botany	doi.org/10.3732/ajb.1000049	2010	Linde et al. 2017
Orchidoideae	Diurideae	Drakaeinae	Chiloglottis	Chiloglottis jeanesii	Chiloglottis aff. Jeanesii	Chiloglottis jeanesii	AU		Terrestrial		Eucalyptus woodland	Australia														HM196788	Sanger sequencing	Roche et al. 2010	American Journal of Botany	doi.org/10.3732/ajb.1000049	2010	Linde et al. 2017
Orchidoideae	Diurideae	Drakaeinae	Chiloglottis	Chiloglottis jeanesii	Chiloglottis aff. Jeanesii	Chiloglottis jeanesii	AU		Terrestrial		Eucalyptus woodland	Australia														HM196791	Sanger sequencing	Roche et al. 2010	American Journal of Botany	doi.org/10.3732/ajb.1000049	2010	Linde et al. 2017
Orchidoideae	Diurideae	Drakaeinae	Chiloglottis	Chiloglottis jeanesii	Chiloglottis aff. Jeanesii	Chiloglottis jeanesii	AU		Terrestrial		Eucalyptus woodland	Australia														HM196792	Sanger sequencing	Roche et al. 2010	American Journal of Botany	doi.org/10.3732/ajb.1000049	2010	Linde et al. 2017
Orchidoideae	Diurideae	Drakaeinae	Chiloglottis	Chiloglottis jeanesii	Chiloglottis aff. Jeanesii	Chiloglottis jeanesii	AU		Terrestrial		Eucalyptus woodland	Australia														HM196795	Sanger sequencing	Roche et al. 2010	American Journal of Botany	doi.org/10.3732/ajb.1000049	2010	Linde et al. 2017
Orchidoideae	Diurideae	Drakaeinae	Chiloglottis	Chiloglottis jeanesii	Chiloglottis aff. Jeanesii	Chiloglottis jeanesii	AU		Terrestrial		Eucalyptus woodland	Australia																Ruibal et al. 2013	Applications in Plant Sciences	10.3732/apps.1200394	2013
Orchidoideae	Diurideae	Drakaeinae	Chiloglottis	Chiloglottis reflexa		Chiloglottis reflexa	AU		Terrestrial		Eucalyptus woodland	Australia		AY042148.1												HM196805	Sanger sequencing	Roche et al. 2010	American Journal of Botany	doi.org/10.3732/ajb.1000049	2010	Linde et al. 2017
Orchidoideae	Diurideae	Drakaeinae	Chiloglottis	Chiloglottis reflexa		Chiloglottis reflexa	AU		Terrestrial			Australia		AY042148.1														Ruibal et al. 2013	Applications in Plant Sciences	10.3732/apps.1200394	2013
Orchidoideae	Diurideae	Drakaeinae	Chiloglottis	Chiloglottis seminuda		Chiloglottis seminuda	AU		Terrestrial		Eucalyptus woodland	Australia		AY042149.1												HM196797	Sanger sequencing	Roche et al. 2010	American Journal of Botany	doi.org/10.3732/ajb.1000049	2010	Linde et al. 2017
Orchidoideae	Diurideae	Drakaeinae	Chiloglottis	Chiloglottis seminuda		Chiloglottis seminuda	AU		Terrestrial		Eucalyptus woodland	Australia		AY042149.1												HM196798	Sanger sequencing	Roche et al. 2010	American Journal of Botany	doi.org/10.3732/ajb.1000049	2010	Linde et al. 2017
Orchidoideae	Diurideae	Drakaeinae	Chiloglottis	Chiloglottis seminuda		Chiloglottis seminuda	AU		Terrestrial		Eucalyptus woodland	Australia		AY042149.1												HM196800	Sanger sequencing	Roche et al. 2010	American Journal of Botany	doi.org/10.3732/ajb.1000049	2010	Linde et al. 2017
Orchidoideae	Diurideae	Drakaeinae	Chiloglottis	Chiloglottis seminuda		Chiloglottis seminuda	AU		Terrestrial			Australia		AY042149.1														Ruibal et al. 2013	Applications in Plant Sciences	10.3732/apps.1200394	2013
Orchidoideae	Diurideae	Drakaeinae	Chiloglottis	Chiloglottis		Chiloglottis sp.	AU		Terrestrial		Alpine Sphagnum hammocks	Australia														KY445927 KY445926 KY445925 KY445928 KY445929	Sanger sequencing/ABI	Linde et al. 2017	IMA Fungus	10.5598/imafungus.2017.08.01.03	2017	Linde et al. 2017
Orchidoideae	Diurideae	Drakaeinae	Chiloglottis	Chiloglottis trapeziformis		Chiloglottis trapeziformis	AU		Terrestrial		Eucalyptus woodland	Australia		AY042153.1			AJ310003.1	AF074124	AY042121.1							HM196789	Sanger sequencing	Roche et al. 2010	American Journal of Botany	doi.org/10.3732/ajb.1000049	2010	Linde et al. 2017
Orchidoideae	Diurideae	Drakaeinae	Chiloglottis	Chiloglottis trapeziformis		Chiloglottis trapeziformis	AU		Terrestrial		Eucalyptus woodland	Australia		AY042153.1			AJ310003.1	AF074124	AY042121.1							HM196790	Sanger sequencing	Roche et al. 2010	American Journal of Botany	doi.org/10.3732/ajb.1000049	2010	Linde et al. 2017
Orchidoideae	Diurideae	Drakaeinae	Chiloglottis	Chiloglottis trapeziformis		Chiloglottis trapeziformis	AU		Terrestrial		Eucalyptus woodland	Australia		AY042153.1			AJ310003.1	AF074124	AY042121.1							HM196793	Sanger sequencing	Roche et al. 2010	American Journal of Botany	doi.org/10.3732/ajb.1000049	2010	Linde et al. 2017
Orchidoideae	Diurideae	Drakaeinae	Chiloglottis	Chiloglottis trapeziformis		Chiloglottis trapeziformis	AU		Terrestrial		Eucalyptus woodland	Australia		AY042153.1			AJ310003.1	AF074124	AY042121.1							HM196794	Sanger sequencing	Roche et al. 2010	American Journal of Botany	doi.org/10.3732/ajb.1000049	2010	Linde et al. 2017
Orchidoideae	Diurideae	Drakaeinae	Chiloglottis	Chiloglottis trapeziformis		Chiloglottis trapeziformis	AU		Terrestrial		Eucalyptus woodland	Australia		AY042153.1			AJ310003.1	AF074124	AY042121.1							HM196796	Sanger sequencing	Roche et al. 2010	American Journal of Botany	doi.org/10.3732/ajb.1000049	2010	Linde et al. 2017
Orchidoideae	Diurideae	Drakaeinae	Chiloglottis	Chiloglottis trapeziformis		Chiloglottis trapeziformis	AU		Terrestrial		Eucalyptus woodland	Australia		AY042153.1			AJ310003.1	AF074124	AY042121.1							HM196799	Sanger sequencing	Roche et al. 2010	American Journal of Botany	doi.org/10.3732/ajb.1000049	2010	Linde et al. 2017
Orchidoideae	Diurideae	Drakaeinae	Chiloglottis	Chiloglottis trapeziformis		Chiloglottis trapeziformis	AU		Terrestrial		Eucalyptus woodland	Australia		AY042153.1			AJ310003.1	AF074124	AY042121.1							HM196806	Sanger sequencing	Roche et al. 2010	American Journal of Botany	doi.org/10.3732/ajb.1000049	2010	Linde et al. 2017
Orchidoideae	Diurideae	Drakaeinae	Chiloglottis	Chiloglottis trapeziformis		Chiloglottis trapeziformis	AU		Terrestrial		Eucalyptus woodland	Australia		AY042153.1			AJ310003.1	AF074124	AY042121.1							HM196807	Sanger sequencing	Roche et al. 2010	American Journal of Botany	doi.org/10.3732/ajb.1000049	2010	Linde et al. 2017
Orchidoideae	Diurideae	Drakaeinae	Chiloglottis	Chiloglottis trapeziformis		Chiloglottis trapeziformis	AU		Terrestrial		Eucalyptus woodland	Australia		AY042153.1			AJ310003.1	AF074124	AY042121.1							HM196809	Sanger sequencing	Roche et al. 2010	American Journal of Botany	doi.org/10.3732/ajb.1000049	2010	Linde et al. 2017
Orchidoideae	Diurideae	Drakaeinae	Chiloglottis	Chiloglottis trapeziformis		Chiloglottis trapeziformis	AU		Terrestrial		Eucalyptus woodland	Australia		AY042153.1			AJ310003.1	AF074124	AY042121.1							HM196810	Sanger sequencing	Roche et al. 2010	American Journal of Botany	doi.org/10.3732/ajb.1000049	2010	Linde et al. 2017
Orchidoideae	Diurideae	Drakaeinae	Chiloglottis	Chiloglottis trapeziformis		Chiloglottis trapeziformis	AU		Terrestrial			Australia		AY042153.1			AJ310003.1	AF074124	AY042121.1									Ruibal et al. 2013	Applications in Plant Sciences	10.3732/apps.1200394	2013
Orchidoideae	Diurideae	Drakaeinae	Chiloglottis	Chiloglottis trilabra		Chiloglottis trilabra	AU		Terrestrial		Eucalyptus woodland	Australia		AY042147.1												KF476556	Sanger sequencing	Roche et al. 2010	American Journal of Botany	doi.org/10.3732/ajb.1000049	2010	Linde et al. 2017
Orchidoideae	Diurideae	Drakaeinae	Chiloglottis	Chiloglottis trilabra		Chiloglottis trilabra	AU		Terrestrial			Australia		AY042147.1														Ruibal et al. 2013	Applications in Plant Sciences	10.3732/apps.1200394	2013
Orchidoideae	Diurideae	Drakaeinae	Chiloglottis	Chiloglottis turfosa		Chiloglottis turfosa	AU		Terrestrial		Alpine Sphagnum hammocks	Australia														KY445922 KY445924 KY445923	Sanger sequencing/ABI	Linde et al. 2017	IMA Fungus	10.5598/imafungus.2017.08.01.03	2017	Linde et al. 2017
Orchidoideae	Diurideae	Drakaeinae	Chiloglottis	Chiloglottis valida		Chiloglottis valida	AU		Terrestrial		Eucalyptus woodland	Australia		AY042161.1												HM196801	Sanger sequencing	Roche et al. 2010	American Journal of Botany	doi.org/10.3732/ajb.1000049	2010	Linde et al. 2017
Orchidoideae	Diurideae	Drakaeinae	Chiloglottis	Chiloglottis valida		Chiloglottis valida	AU		Terrestrial		Eucalyptus woodland	Australia		AY042161.1												HM196804	Sanger sequencing	Roche et al. 2010	American Journal of Botany	doi.org/10.3732/ajb.1000049	2010	Linde et al. 2017
Orchidoideae	Diurideae	Drakaeinae	Chiloglottis	Chiloglottis valida	Chiloglottis aff. Valida	Chiloglottis valida	AU		Terrestrial		Alpine Sphagnum hammocks	Australia		AY042161.1												KY095117	Sanger sequencing/ABI	Linde et al. 2017	IMA Fungus	10.5598/imafungus.2017.08.01.03	2017	Linde et al. 2017
Orchidoideae	Diurideae	Drakaeinae	Chiloglottis	Chiloglottis valida		Chiloglottis valida	AU		Terrestrial			Australia		AY042161.1														Ruibal et al. 2013	Applications in Plant Sciences	10.3732/apps.1200394	2013
Orchidoideae	Cranichideae	Chloraeinae	Chloraea	Chloraea bletioides		Chloraea bletioides	AU		Lithophytic	adult/flowering	Coastal range	Chile		FR832111.1			FR832075.1	FR831970.1	FR832147.1							KP278153 KP278158 KP278164 KP278165	Sanger sequencing	Herrera et al. 2017	Mycorrhiza	10.1007/s00572-016-0733-0	2017
Orchidoideae	Cranichideae	Chloraeinae	Chloraea	Chloraea chrysantha		Chloraea chrysantha	AU		Terrestrial	adult/flowering	Coastal range	Chile		FR832113.1			JQ045535.1	FR831973.1	FR832150.1							KP278151 KP278163	Sanger sequencing	Herrera et al. 2017	Mycorrhiza	10.1007/s00572-016-0733-0	2017
Orchidoideae	Cranichideae	Chloraeinae	Chloraea	Chloraea crispa		Chloraea crispa	AU		Terrestrial	adult/flowering	Coastal range	Chile		JQ045484.1			JQ045528.1	FR831968.1	FR832145.1							KP278168 KP278154 KP278159	Sanger sequencing	Herrera et al. 2017	Mycorrhiza	10.1007/s00572-016-0733-0	2017
Orchidoideae	Cranichideae	Chloraeinae	Chloraea	Chloraea gavilu		Chloraea gavilu	AU		Terrestrial	adult/flowering	Andean range	Chile		FR832121.1			FR832086.1	FR831981.1	FR832157.1							KP278149 KP278150 KP278156 KP278160 KP278166 KP278167	Sanger sequencing	Herrera et al. 2017	Mycorrhiza	10.1007/s00572-016-0733-0	2017
Orchidoideae	Cranichideae	Chloraeinae	Chloraea	Chloraea grandiflora		Chloraea grandiflora	AU		Terrestrial	adult/flowering	Andean range	Chile		FR832103.1			FR832061.1	FR831960.1								KP278152 KP278161 KP278162	Sanger sequencing	Herrera et al. 2017	Mycorrhiza	10.1007/s00572-016-0733-0	2017
Orchidoideae	Cranichideae	Chloraeinae	Chloraea	Chloraea longipetala		Chloraea longipetala	AU		Terrestrial	adult/flowering	Coastal range	Chile		FR832112.1			GQ917043.1	FR831972.1	FR832149.1							KP278169 KP278146 KP278147 KP278155 KP278157	Sanger sequencing	Herrera et al. 2017	Mycorrhiza	10.1007/s00572-016-0733-0	2017
Orchidoideae	Cranichideae	Chloraeinae	Chloraea	Chloraea riojana	no records in the plant list	Chloraea riojana	AU		Terrestrial		Velasco mountains	Argentina														KX267766	Sanger sequencing/clones	Fracchia et al. 2016	Flora	doi.org/10.1016/j.flora.2016.07.008	2016
Orchidoideae	Cranichideae	Chloraeinae	Chloraea	Chloraea riojana	no records in the plant list	Chloraea riojana	AU		Terrestrial	protocrom	grassland	tropical-Andean of Northwest Argentina														KF151198 KF151200 KF151201 KF151202 KX267766	Sanger sequencing/clones	Fracchia et al. 2016	Flora	doi.org/10.1016/j.flora.2016.07.008	2016
Epidendroideae	Vandeae	Aeridinae	Cleisostoma	Cleisostoma fuerstenbergianum		Cleisostoma fuerstenbergianum	AU		Epiphytic		tropical forest	China		KJ733395.1			KJ733554.1		KJ733632.1							MH005881.1 MH005882.1 MH005887.1 MH005889.1 MH005894.1 MH005896.1 MH005898.1 MH005911.1 MH005913.1	Sanger sequencing/clones	Xing et al. 2019	Oikos	doi: 10.1111/oik.06363	2019
Orchidoideae	Codonorchideae		Codonorchis	Codonorchis lessonii		Codonorchis lessonii	AU		Terrestrial	protocorm & seedling	Andean patagonic forest	Argentina		AF348005.1			DQ414993.1	AY381113.1	DQ415136.1							KJ713701	Sanger sequencing	Fracchia et al. 2014	Mycorrhiza	DOI 10.1007/s00572-014-0579-2	2014
Orchidoideae	Orchideae	Orchidinae	Coeloglossum	Coeloglossum viride		Coeloglossum viride	AU		Terrestrial		mid-aged Scots pine forest stands	Finland		DQ303386.1			EF079300.1					EU176071.1		EF143164.1	GU004482.1			Sen et al. 1999	New Phytologist	doi-org.ezproxy.leidenuniv.nl:2443/10.1046/j.1469-8137.1999.00522.x	1999	Yukawa et al.2009
Epidendroideae	Arethuseae	Coelogyninae	Coelogyne	Coelogyne nervosa		Coelogyne nervosa	AU		Epiphytic	protocorm	tropical hills (altitude: 520e1840 m. a. s. l./ annual rainfall: 500e7000 mm)	India		MK169300.1				KC797585.1								AJ313453	Sanger sequencing	Sathiyadash et al. 2014	Mycoscience	doi.org/10.1016/j.myc.2013.08.005	2014	Rasmussen et al. 2015
Epidendroideae	Arethuseae	Coelogyninae	Coelogyne	Coelogyne ovalis		Coelogyne ovalis	AU		Lithophytic		tropical forest	China		KY966509.1			KY966800.1	MK155304.1								MH005846.1 MH005918.1 MH005926.1	Sanger sequencing/clones	Xing et al. 2019	Oikos	doi: 10.1111/oik.06363	2019
Epidendroideae	Arethuseae	Coelogyninae	Coelogyne	Coelogyne viscosa		Coelogyne viscosa	AU		Epiphytic		tropical forest	China				KY508489.1	KF361634.1	KU219955.1		KP694310.1	KF361680.1					MH005841.1 MH005846.1 MH005849.1 MH005891.1	Sanger sequencing/clones	Xing et al. 2019	Oikos	doi: 10.1111/oik.06363	2019
Epidendroideae	Arethuseae	Coelogyninae	Coelogyne	Coelogyne viscosa		Coelogyne viscosa	AU		Lithophytic		tropical forest	China				KY508489.1	KF361634.1	KU219955.1		KP694310.1	KF361680.1					MH005844.1 MH005846.1 MH005917.1 MH005918.1 MH005922.1	Sanger sequencing/clones	Xing et al. 2019	Oikos	doi: 10.1111/oik.06363	2019
Epidendroideae	Arethuseae	Coelogyninae	Coelogyne	Coelogyne viscosa		Coelogyne viscosa	AU		Lithophytic/Epiphytic	adults	tropical forest	China				KY508489.1	KF361634.1	KU219955.1		KP694310.1	KF361680.1					KF574225 KF574226 KF574227 KF574228 KF574229	Sanger sequencing	Xing et al. 2015	Mycorrhiza	10.1007/s00572-014-0612-5	2015
Epidendroideae	Arethuseae	Coelogyninae	Coelogyne	Coelogyne viscosa		Coelogyne viscosa	AU		Lithophytic/Epiphytic	adults	tropical forest	China				KY508489.1	KF361634.1	KU219955.1		KP694310.1	KF361680.1					KF574225 KF574226 KF574227 KF574228 KF574229 KF574230 KF574231 KF574232 KF574233 KF574234 KF574235 KF574236 KF574237 KF574238 KF574239 KF574240 KF574241 KF574242 KF574243 KF574244 KF574245 KF574246 KF574247	Sanger sequencing	Xing et al. 2015	Mycorrhiza	10.1007/s00572-014-0612-5	2015
Epidendroideae	Arethuseae	Coelogyninae	Coelogyne	Coelogyne viscosa		Coelogyne viscosa	AU		Lithophytic/Epiphytic	adults	tropical forest	China				KY508489.1	KF361634.1	KU219955.1		KP694310.1	KF361680.1					KF574230 KF574231 KF574232	Sanger sequencing	Xing et al. 2015	Mycorrhiza	10.1007/s00572-014-0612-5	2015
Epidendroideae	Arethuseae	Coelogyninae	Coelogyne	Coelogyne viscosa		Coelogyne viscosa	AU		Lithophytic/Epiphytic	adults	tropical forest	China				KY508489.1	KF361634.1	KU219955.1		KP694310.1	KF361680.1					KF574233 KF574234 KF574235 KF574236 KF574237 KF574238	Sanger sequencing	Xing et al. 2015	Mycorrhiza	10.1007/s00572-014-0612-5	2015
Epidendroideae	Arethuseae	Coelogyninae	Coelogyne	Coelogyne viscosa		Coelogyne viscosa	AU		Lithophytic/Epiphytic	adults	tropical forest	China				KY508489.1	KF361634.1	KU219955.1		KP694310.1	KF361680.1					KF574239 KF574240	Sanger sequencing	Xing et al. 2015	Mycorrhiza	10.1007/s00572-014-0612-5	2015
Epidendroideae	Arethuseae	Coelogyninae	Coelogyne	Coelogyne viscosa		Coelogyne viscosa	AU		Lithophytic/Epiphytic	adults	tropical forest	China				KY508489.1	KF361634.1	KU219955.1		KP694310.1	KF361680.1					KF574241 KF574242 KF574244	Sanger sequencing	Xing et al. 2015	Mycorrhiza	10.1007/s00572-014-0612-5	2015
Epidendroideae	Arethuseae	Coelogyninae	Coelogyne	Coelogyne viscosa		Coelogyne viscosa	AU		Lithophytic/Epiphytic	adults	tropical forest	China				KY508489.1	KF361634.1	KU219955.1		KP694310.1	KF361680.1					KF574243	Sanger sequencing	Xing et al. 2015	Mycorrhiza	10.1007/s00572-014-0612-5	2015
Epidendroideae	Arethuseae	Coelogyninae	Coelogyne	Coelogyne viscosa		Coelogyne viscosa	AU		Lithophytic/Epiphytic	adults	tropical forest	China				KY508489.1	KF361634.1	KU219955.1		KP694310.1	KF361680.1					KF574245	Sanger sequencing	Xing et al. 2015	Mycorrhiza	10.1007/s00572-014-0612-5	2015
Epidendroideae	Arethuseae	Coelogyninae	Coelogyne	Coelogyne viscosa		Coelogyne viscosa	AU		Lithophytic/Epiphytic	adults	tropical forest	China				KY508489.1	KF361634.1	KU219955.1		KP694310.1	KF361680.1					KF574246	Sanger sequencing	Xing et al. 2015	Mycorrhiza	10.1007/s00572-014-0612-5	2015
Epidendroideae	Arethuseae	Coelogyninae	Coelogyne	Coelogyne viscosa		Coelogyne viscosa	AU		Lithophytic/Epiphytic	adults	tropical forest	China				KY508489.1	KF361634.1	KU219955.1		KP694310.1	KF361680.1					KF574247	Sanger sequencing	Xing et al. 2015	Mycorrhiza	10.1007/s00572-014-0612-5	2015
Epidendroideae	Epidendreae	Calypsoinae	Corallorhiza	Corallorhiza bentleyi		Corallorhiza bentleyi	MH		Terrestrial	adult/fowering		US	NC_040979.1	EF525688.1			*	*	*	*	*	*	*			(Refer to the original article) no match	Sanger sequencing/ABI	Barrett/Freudenstein 2008	American Journal of Botany	10.3732/ajb.0900230	2008
Epidendroideae	Epidendreae	Calypsoinae	Corallorhiza	Corallorhiza maculata	??Corallorhiza maculata var. occidentalis	Corallorhiza maculata	MH		Terrestrial	adult		US	KM390016.1			MG215997.1	*	*	*	*	*	*	*					Taylor/Bruns 1999	Molecular Ecology	doi-org.ezproxy.leidenuniv.nl:2443/10.1046/j.1365-294x.1999.00760.x	1999	Yukawa et al.2009
Epidendroideae	Epidendreae	Calypsoinae	Corallorhiza	Corallorhiza maculata	??Corallorhiza maculata var. occidentalis	Corallorhiza maculata	MH		Terrestrial	?		US	KM390016.1			MG215997.1	*	*	*	*	*	*	*			EU218878	Sanger sequencing/ABI	Taylor/McCormick 2008	New Phytologist	doi.org/10.1111/j.1469-8137.2007.02320.x	2008	Yukawa et al.2009
Epidendroideae	Epidendreae	Calypsoinae	Corallorhiza	Corallorhiza maculata	??Corallorhiza maculata var. occidentalis	Corallorhiza maculata	MH		Terrestrial	?		US	KM390016.1			MG215997.1	*	*	*	*	*	*	*			EU218879	Sanger sequencing/ABI	Taylor/McCormick 2008	New Phytologist	doi.org/10.1111/j.1469-8137.2007.02320.x	2008	Yukawa et al.2009
Epidendroideae	Epidendreae	Calypsoinae	Corallorhiza	Corallorhiza maculata	??Corallorhiza maculata var. occidentalis	Corallorhiza maculata	MH		Terrestrial	?		US	KM390016.1			MG215997.1	*	*	*	*	*	*	*			EU218880	Sanger sequencing/ABI	Taylor/McCormick 2008	New Phytologist	doi.org/10.1111/j.1469-8137.2007.02320.x	2008	Yukawa et al.2009
Epidendroideae	Epidendreae	Calypsoinae	Corallorhiza	Corallorhiza maculata	??Corallorhiza maculata var. occidentalis	Corallorhiza maculata	MH		Terrestrial	?		US	KM390016.1			MG215997.1	*	*	*	*	*	*	*			EU218881	Sanger sequencing/ABI	Taylor/McCormick 2008	New Phytologist	doi.org/10.1111/j.1469-8137.2007.02320.x	2008	Yukawa et al.2009
Epidendroideae	Epidendreae	Calypsoinae	Corallorhiza	Corallorhiza maculata	??Corallorhiza maculata var. occidentalis	Corallorhiza maculata	MH		Terrestrial	?		US	KM390016.1			MG215997.1	*	*	*	*	*	*	*			EU218882	Sanger sequencing/ABI	Taylor/McCormick 2008	New Phytologist	doi.org/10.1111/j.1469-8137.2007.02320.x	2008	Yukawa et al.2009
Epidendroideae	Epidendreae	Calypsoinae	Corallorhiza	Corallorhiza maculata	??Corallorhiza maculata var. occidentalis	Corallorhiza maculata	MH		Terrestrial	Adult	mountain ranges	US	KM390016.1			MG215997.1	*	*	*	*	*	*	*			AY061722 AY061691 AJ534906 AY061730 AF418632 AF418631 AY061684 AF230898 AY061720 AF345249 AF418622 AF418625 AF345251 AY061732	Sanger sequencing/Isolates	Taylor et al. 2004	Proc R Soc Lond B	doi.org/10.1098/rspb.2003.2557	2004	Dearnaley 2007
Epidendroideae	Epidendreae	Calypsoinae	Corallorhiza	Corallorhiza maculata	??Corallorhiza maculata var. occidentalis	Corallorhiza maculata	MH		Terrestrial	adult		US	KM390016.1			MG215997.1	*	*	*	*	*	*	*					Taylor/Bruns 1997	PNAS	doi.org/10.1073/pnas.94.9.4510	1997	Yukawa et al.2009
Epidendroideae	Epidendreae	Calypsoinae	Corallorhiza	Corallorhiza mertensiana		Corallorhiza mertensiana	MH		Terrestrial	adult		US	NC_025661.1	KX755383.1			*	*	*	*	*	*	*					Taylor/Bruns 1999	Molecular Ecology	doi-org.ezproxy.leidenuniv.nl:2443/10.1046/j.1365-294x.1999.00760.x	1999	Yukawa et al.2009
Epidendroideae	Epidendreae	Calypsoinae	Corallorhiza	Corallorhiza mertensiana		Corallorhiza mertensiana	MH		Terrestrial	?		US	NC_025661.1	KX755383.1			*	*	*	*	*	*	*			EU218883	Sanger sequencing/ABI	Taylor/McCormick 2008	New Phytologist	doi.org/10.1111/j.1469-8137.2007.02320.x	2008	Yukawa et al.2009
Epidendroideae	Epidendreae	Calypsoinae	Corallorhiza	Corallorhiza mertensiana		Corallorhiza mertensiana	MH		Terrestrial	?		US	NC_025661.1	KX755383.1			*	*	*	*	*	*	*			EU218884	Sanger sequencing/ABI	Taylor/McCormick 2008	New Phytologist	doi.org/10.1111/j.1469-8137.2007.02320.x	2008	Yukawa et al.2009
Epidendroideae	Epidendreae	Calypsoinae	Corallorhiza	Corallorhiza mertensiana		Corallorhiza mertensiana	MH		Terrestrial	?		US	NC_025661.1	KX755383.1			*	*	*	*	*	*	*			EU218885	Sanger sequencing/ABI	Taylor/McCormick 2008	New Phytologist	doi.org/10.1111/j.1469-8137.2007.02320.x	2008	Yukawa et al.2009
Epidendroideae	Epidendreae	Calypsoinae	Corallorhiza	Corallorhiza mertensiana		Corallorhiza mertensiana	MH		Terrestrial	?		US	NC_025661.1	KX755383.1			*	*	*	*	*	*	*			EU218886	Sanger sequencing/ABI	Taylor/McCormick 2008	New Phytologist	doi.org/10.1111/j.1469-8137.2007.02320.x	2008	Yukawa et al.2009
Epidendroideae	Epidendreae	Calypsoinae	Corallorhiza	Corallorhiza mertensiana		Corallorhiza mertensiana	MH		Terrestrial	?		US	NC_025661.1	KX755383.1			*	*	*	*	*	*	*			EU218887	Sanger sequencing/ABI	Taylor/McCormick 2008	New Phytologist	doi.org/10.1111/j.1469-8137.2007.02320.x	2008	Yukawa et al.2009
Epidendroideae	Epidendreae	Calypsoinae	Corallorhiza	Corallorhiza		Corallorhiza sp.	MH		Terrestrial	adult	Mature forest	US																Whitridge/Southworth 2005	Selbyana	www.jstor.org/stable/41760223	2005	Dearnaley 2007
Epidendroideae	Epidendreae	Calypsoinae	Corallorhiza	Corallorhiza striata	Corallorhiza striata var. vreelandii	Corallorhiza striata	MH		Terrestrial	adults		US	JX087681.1	JF319707.1			*	*	*	*	*	*	*			GU224051 GU224049 GU224047 GU224050 GU224043 GU224045 GU224039 GU224041 GU224048 GU224042 GU224046 GU224040	Sanger sequencing/ABI	Barrett et al. 2010	American Journal of Botany	bsapubs.onlinelibrary.wiley.com/doi/pdf/10.3732/ajb.0900230	2010
Epidendroideae	Epidendreae	Calypsoinae	Corallorhiza	Corallorhiza trifida		Corallorhiza trifida	MX	δ13C/δ15N	Terrestrial	protocorms			MG874036.1	EU391324.1			*	*	*	*	*	*	*					McKendrick et al. 2000	New Phytologist	nph.onlinelibrary.wiley.com/doi/pdf/10.1046/j.1469-8137.2000.00592.x	2000	Rasmussen et al. 2015
Epidendroideae	Epidendreae	Calypsoinae	Corallorhiza	Corallorhiza trifida		Corallorhiza trifida	MX	δ13C/δ15N	Terrestrial		mixed pine-oak forest C4	Germany	MG874036.1	EU391324.1			*	*	*	*	*	*	*					Zimmer et al. 2008	New Phytologist	10.1111/j.1469-8137.2007.02362.x	2008	Rasmussen et al. 2015
Orchidoideae	Diurideae	Acianthinae	Corybas	Corybas dowlingii		Corybas dowlingii	AU		Terrestrial			Australia														GQ850394	Sanger sequencing	Ruibal et al. 2013	Applications in Plant Sciences	10.3732/apps.1200394	2013
Orchidoideae	Diurideae	Acianthinae	Corybas	Corybas recurvus		Corybas recurvus	AU		Terrestrial		open heath	Australia														(Refer to the original article) no match	Sanger sequencing	Sommer et al. 2012	American Journal of Botany	doi.org/10.3732/ajb.1100575	2012
Orchidoideae	Orchideae	Coryciinae	Corycium	Corycium bicolorum		Corycium bicolorum	AU		Terrestrial	adult/flowering	Natural habitat	South Africa		EU301454.1			EU301507.1		EU301560.1							FJ788749.1	Sanger sequencing	Waterman et al. 2011	The American Naturalist	doi.org/10.1086/657955	2011
Orchidoideae	Orchideae	Coryciinae	Corycium	Corycium carnosum		Corycium carnosum	AU		Terrestrial	adult/flowering	Natural habitat	South Africa		EU301471.1			EU301524.1	AY381115.1	EU301577.1							FJ788863.1 FJ788864.1	Sanger sequencing	Waterman et al. 2011	The American Naturalist	doi.org/10.1086/657955	2011
Orchidoideae	Orchideae	Coryciinae	Corycium	Corycium crispum		Corycium crispum	AU		Terrestrial	adult/flowering	Natural habitat	South Africa		EU301447.1			EU301500.1		EU301553.1							FJ788726.1 FJ788751.1 FJ788891.1	Sanger sequencing	Waterman et al. 2011	The American Naturalist	doi.org/10.1086/657955	2011
Orchidoideae	Orchideae	Coryciinae	Corycium	Corycium deflexum		Corycium deflexum	AU		Terrestrial	adult/flowering	Natural habitat	South Africa		EU301453.1			EU301506.1		EU301559.1							FJ788667.1 FJ788785.1 FJ788861.1	Sanger sequencing	Waterman et al. 2011	The American Naturalist	doi.org/10.1086/657955	2011
Orchidoideae	Orchideae	Coryciinae	Corycium	Corycium dracomontanum		Corycium dracomontanum	AU		Terrestrial	adult/flowering	Natural habitat	South Africa		EU301460.1			EU301513.1		EU301566.1							FJ788860.1	Sanger sequencing	Waterman et al. 2011	The American Naturalist	doi.org/10.1086/657955	2011
Orchidoideae	Orchideae	Coryciinae	Corycium	Corycium excisum		Corycium excisum	AU		Terrestrial	adult/flowering	Natural habitat	South Africa		EU301481.1			EU301534.1		EU301587.1							FJ788747.1 FJ788748.1 FJ788753.1	Sanger sequencing	Waterman et al. 2011	The American Naturalist	doi.org/10.1086/657955	2011
Orchidoideae	Orchideae	Coryciinae	Corycium	Corycium ingeanum		Corycium ingeanum	AU		Terrestrial	adult/flowering	Natural habitat	South Africa		EU301446.1			EU301499.1		EU301552.1							FJ788739.1 FJ788754.1	Sanger sequencing	Waterman et al. 2011	The American Naturalist	doi.org/10.1086/657955	2011
Orchidoideae	Orchideae	Coryciinae	Corycium	Corycium nigrescens		Corycium nigrescens	AU		Terrestrial	adult/flowering	Natural habitat	South Africa		EU301461.1			EU301514.1		AF360514.1							FJ788740.1 FJ788883.1	Sanger sequencing	Waterman et al. 2011	The American Naturalist	doi.org/10.1086/657955	2011
Orchidoideae	Orchideae	Coryciinae	Corycium	Corycium orobanchoides		Corycium orobanchoides	AU		Terrestrial	adult/flowering	Natural habitat	South Africa		EU301475.1			EU301528.1		AF360513.1							FJ788734.1 FJ788737.1 FJ788738.1 FJ788741.1 FJ788742.1 FJ788743.1 FJ788744.1 FJ788745.1 FJ788750.1 FJ788752.1 FJ788755.1 FJ788756.1 FJ788757.1 FJ788760.1 FJ788858.1	Sanger sequencing	Waterman et al. 2011	The American Naturalist	doi.org/10.1086/657955	2011
Orchidoideae	Orchideae	Coryciinae	Corycium	Corycium orobanchoides		Corycium orobanchoides	AU		Terrestrial	adult/flowering	Natural habitat	South Africa		EU301475.1			EU301528.1		AF360513.1							FJ788858	Sanger sequencing	Waterman et al. 2011	The American Naturalist	doi.org/10.1086/657955	2011	Setaro et al. 2012
Epidendroideae	Tropidieae		Corymborkis	Corymborkis corymbis		Corymborkis corymbis	AU		Terrestrial	adults	lowland rainforests (high canopy)/lowland semi‐dry forests/mountain rainforests (Epiphytic‐rich)	La Réunion		MH596711.1											GU004478.1	JF691537	Sanger sequencing/clones	Martos et al. 2012	Molecular Ecology	doi.org/10.1111/j.1365-294X.2012.05692.x	2012
Epidendroideae	Epidendreae	Calypsoinae	Cremastra	Cremastra aphylla		Cremastra aphylla	MH		Terrestrial	Rhizomes/adults		Japan		LC176594.1												LC026050	Sanger sequencing	Yagame et al. 2018	Mycoscience	doi.org/10.1016/j.myc.2017.08.001	2018
Epidendroideae	Epidendreae	Calypsoinae	Cremastra	Cremastra aphylla		Cremastra aphylla	MH		Terrestrial	Rhizomes/adults		Japan		LC176594.1												LC026051	Sanger sequencing	Yagame et al. 2018	Mycoscience	doi.org/10.1016/j.myc.2017.08.001	2018
Epidendroideae	Epidendreae	Calypsoinae	Cremastra	Cremastra aphylla		Cremastra aphylla	MH		Terrestrial	Rhizomes/adults		Japan		LC176594.1												LC026052	Sanger sequencing	Yagame et al. 2018	Mycoscience	doi.org/10.1016/j.myc.2017.08.001	2018
Epidendroideae	Epidendreae	Calypsoinae	Cremastra	Cremastra appendiculata		Cremastra appendiculata	AU		Terrestrial	adults	natrual forest	Japan	MH356724.1	KX755389.1			*	*	*	*	*	*	*			AB597769 AB597770 AB597771 AB597772 AB597773 AB597774 AB597775 AB597776 AB597777 AB597778 AB597779 AB597780 AB597781	Sanger sequencing	Yagame et al. 2013	American Journal of Botany	link.springer.com/10.1007/s10265-012-0521-7	2013	Rasmussen et al. 2015
Epidendroideae	Vandeae	Angraecinae	Cryptopus	Cryptopus elatus		Cryptopus elatus	AU		Epiphytic	adults	lowland rainforests (high canopy)/lowland semi‐dry forests/mountain rainforests (Epiphytic‐rich)	La Réunion		DQ091585.1			DQ091326.1		DQ091450.1				KF558063.1			JF691154	Sanger sequencing/clones	Martos et al. 2012	Molecular Ecology	doi.org/10.1111/j.1365-294X.2012.05692.x	2012
Epidendroideae	Vandeae	Angraecinae	Cryptopus	Cryptopus elatus		Cryptopus elatus	AU		Epiphytic	adults	lowland rainforests (high canopy)/lowland semi‐dry forests/mountain rainforests (Epiphytic‐rich)	La Réunion		DQ091585.1			DQ091326.1		DQ091450.1				KF558063.1			JF691155	Sanger sequencing/clones	Martos et al. 2012	Molecular Ecology	doi.org/10.1111/j.1365-294X.2012.05692.x	2012
Epidendroideae	Vandeae	Angraecinae	Cryptopus	Cryptopus elatus		Cryptopus elatus	AU		Epiphytic	adults	lowland rainforests (high canopy)/lowland semi‐dry forests/mountain rainforests (Epiphytic‐rich)	La Réunion		DQ091585.1			DQ091326.1		DQ091450.1				KF558063.1			JF691228	Sanger sequencing/clones	Martos et al. 2012	Molecular Ecology	doi.org/10.1111/j.1365-294X.2012.05692.x	2012
Epidendroideae	Vandeae	Angraecinae	Cryptopus	Cryptopus elatus		Cryptopus elatus	AU		Epiphytic	adults	lowland rainforests (high canopy)/lowland semi‐dry forests/mountain rainforests (Epiphytic‐rich)	La Réunion		DQ091585.1			DQ091326.1		DQ091450.1				KF558063.1			JF691229	Sanger sequencing/clones	Martos et al. 2012	Molecular Ecology	doi.org/10.1111/j.1365-294X.2012.05692.x	2012
Epidendroideae	Vandeae	Angraecinae	Cryptopus	Cryptopus elatus		Cryptopus elatus	AU		Epiphytic	adults	lowland rainforests (high canopy)/lowland semi‐dry forests/mountain rainforests (Epiphytic‐rich)	La Réunion		DQ091585.1			DQ091326.1		DQ091450.1				KF558063.1			JF691264	Sanger sequencing/clones	Martos et al. 2012	Molecular Ecology	doi.org/10.1111/j.1365-294X.2012.05692.x	2012
Epidendroideae	Vandeae	Angraecinae	Cryptopus	Cryptopus elatus		Cryptopus elatus	AU		Epiphytic	adults	lowland rainforests (high canopy)/lowland semi‐dry forests/mountain rainforests (Epiphytic‐rich)	La Réunion		DQ091585.1			DQ091326.1		DQ091450.1				KF558063.1			JF691265	Sanger sequencing/clones	Martos et al. 2012	Molecular Ecology	doi.org/10.1111/j.1365-294X.2012.05692.x	2012
Epidendroideae	Vandeae	Angraecinae	Cryptopus	Cryptopus elatus		Cryptopus elatus	AU		Epiphytic	adults	lowland rainforests (high canopy)/lowland semi‐dry forests/mountain rainforests (Epiphytic‐rich)	La Réunion		DQ091585.1			DQ091326.1		DQ091450.1				KF558063.1			JF691266	Sanger sequencing/clones	Martos et al. 2012	Molecular Ecology	doi.org/10.1111/j.1365-294X.2012.05692.x	2012
Epidendroideae	Vandeae	Angraecinae	Cryptopus	Cryptopus elatus		Cryptopus elatus	AU		Epiphytic	adults	lowland rainforests (high canopy)/lowland semi‐dry forests/mountain rainforests (Epiphytic‐rich)	La Réunion		DQ091585.1			DQ091326.1		DQ091450.1				KF558063.1					Martos et al. 2012	Molecular Ecology	doi.org/10.1111/j.1365-294X.2012.05692.x	2012
Orchidoideae	Diurideae	Cryptostylidinae	Cryptostylis	Cryptostylis erecta		Cryptostylis erecta	AU		Terrestrial		endemicto south easternAustralia	Australia					AJ310014.1		AJ409393.1									Ruibal et al. 2013	Applications in Plant Sciences	10.3732/apps.1200394	2013
Orchidoideae	Diurideae	Cryptostylidinae	Cryptostylis	Cryptostylis hunteriana		Cryptostylis hunteriana	MX?		Terrestrial		endemicto south easternAustralia.	Australia																Ruibal et al. 2013	Applications in Plant Sciences	10.3732/apps.1200394	2013
Orchidoideae	Diurideae	Cryptostylidinae	Cryptostylis	Cryptostylis ovata		Cryptostylis ovata	MX	δ13C/δ15N	Terrestrial		granite outcrop	Australia		MG694931.1			MG695060.1		AJ409394.1		MG695282.1					(Refer to the original article) no match	Sanger sequencing	Sommer et al. 2012	American Journal of Botany	doi.org/10.3732/ajb.1100575	2012
Orchidoideae	Diurideae	Cryptostylidinae	Cryptostylis	Cryptostylis ovata		Cryptostylis ovata	AU		Terrestrial					MG694931.1			MG695060.1		AJ409394.1		MG695282.1					MK430438 MK430439 MK430440 MK430441 MK430442 MK430443 MK430444 MK430445 MK430446 MK430447 MK430448 MK430449 MK430450 MK430451 MK430452 MK430453 MK430454 MK430455 MK430456 MK430457 MK430458 MK430459 MK430460 MK430461 MK430462 MK430463 MK430464 MK430465 MK430466 MK430467 MK430468 MK430469 MK430470 MK430471 MK430472 MK430473 MK430474 MK430475 MK430476 MK430477 MK430478 MK430479 MK430480 MK430481 MK4…	Sanger sequencing	Nguyen et al. 2019	Fungal Biology	doi.org/10.1016/j.funbio.2019.10.006	2019
Orchidoideae	Cranichideae	Spiranthinae	Cyclopogon	Cyclopogon elatus		Cyclopogon elatus	AU		Terrestrial	adult/flowering		Argentina		MF464996.1			MG755112.1		MG582353.1							HQ713504	Sanger sequencing	Di Pardo et al. 2015	Rev Biol Trop	10.15517/rbt.v63i1.14226	2015
Epidendroideae	Cymbidieae	Cymbidiinae	Cymbidium	Cymbidium cyperifolim		Cymbidium cyperifolim	AU		Terrestrial			China														JX173055	Sanger sequencing	Li et al. 2016	Nordic Journal of Botany	doi.org/10.1111/njb.00935	2016
Epidendroideae	Cymbidieae	Cymbidiinae	Cymbidium	Cymbidium ensifolium		Cymbidium ensifolium	AU		Terrestrial			China	NC_028525.1	KJ597846.1			*	*	*	*	*	*	*			JX173061	Sanger sequencing	Li et al. 2016	Nordic Journal of Botany	doi.org/10.1111/njb.00935	2016
Epidendroideae	Cymbidieae	Cymbidiinae	Cymbidium	Cymbidium faberi		Cymbidium faberi	AU		Terrestrial	adult	a subtropical forest/a transplanted site nearby	China	KR919606.1	KJ597835.1			*	*	*	*	*	*	*			(Refer to original article) Fusarium	Sanger sequencing	Huang et al. 2015	Journal of Animal/Plant Sciences	www.thejaps.org.pk/docs/Supplementary/v-25/40.pdf	2015
Epidendroideae	Cymbidieae	Cymbidiinae	Cymbidium	Cymbidium faberi		Cymbidium faberi	AU		Terrestrial			China	KR919606.1	KJ597835.1			*	*	*	*	*	*	*			JX173062 JX173063 JX173064 JX173065 JX173066 JX173067 JX173068 HM230655 KF703900 KF703901 KF703902 KF703903 KF703904 KF703905 KF703906 KF703907 KF703908 KF703909 KF703910 KF703911 KF703912 KF703913 KF703914 KF703915 KF703916 KF703917 KF703918 KF703919 KF703920 KF703921 KF703922 KF703923 KF703924 KF703925 KF703926 KF703927 KF703928 KF703929 KF703930 KF703931	Sanger sequencing	Li et al. 2016	Nordic Journal of Botany	doi.org/10.1111/njb.00935	2016
Epidendroideae	Cymbidieae	Cymbidiinae	Cymbidium	Cymbidium faberi		Cymbidium faberi	AU		Terrestrial			China	KR919606.1	KJ597835.1			*	*	*	*	*	*	*			HM230655	Sanger sequencing	Wang Q., Li L.B.	?	?		Setaro et al. 2012
Epidendroideae	Cymbidieae	Cymbidiinae	Cymbidium	Cymbidium goeringii		Cymbidium goeringii	AU		Terrestrial	adult	a subtropical forest/a transplanted site nearby	China	MF421552.1	KF029638.1			*	*	*	*	*	*	*			(Refer to original article) Fusarium	Sanger sequencing	Huang et al. 2015	Journal of Animal/Plant Sciences	www.thejaps.org.pk/docs/Supplementary/v-25/40.pdf	2015
Epidendroideae	Cymbidieae	Cymbidiinae	Cymbidium	Cymbidium goeringii		Cymbidium goeringii	AU		Terrestrial	adults	natrual forest	China	MF421552.1	KF029638.1			*	*	*	*	*	*	*			FJ211862 FJ211863 FJ211864 FJ211865	Sanger sequencing/ABI	Wu et al. 2010	Botany	doi.org/10.1139/B09-092	2010	Rasmussen et al. 2015
Epidendroideae	Cymbidieae	Cymbidiinae	Cymbidium	Cymbidium goeringii		Cymbidium goeringii	AU		Terrestrial			China	MF421552.1	KF029638.1			*	*	*	*	*	*	*			JQ771182 JX173058 JQ771184 JQ771185 JX173069 JX173070 JX173071 JX173072 JX173073 JX173074	Sanger sequencing	Li et al. 2016	Nordic Journal of Botany	doi.org/10.1111/njb.00935	2016
Epidendroideae	Cymbidieae	Cymbidiinae	Cymbidium	Cymbidium goeringii		Cymbidium goeringii	MX	δ13C/δ15N	Terrestrial		forest sites	Japan	MF421552.1	KF029638.1			*	*	*	*	*	*	*			(Refer to the original article) no match	Sanger sequencing	Motomura et al. 2010	Annals of Botany	doi.org/10.1093/aob/mcq156	2010
Epidendroideae	Cymbidieae	Cymbidiinae	Cymbidium	Cymbidium goeringii		Cymbidium goeringii	MX	δ13C/δ15N	Terrestrial				MF421552.1	KF029638.1			*	*	*	*	*	*	*					Sakamoto et al. 2016	Journal of Plant Research	10.1007/s10265-016-0856-6
Epidendroideae	Cymbidieae	Cymbidiinae	Cymbidium	Cymbidium goeringii		Cymbidium goeringii	AU		Terrestrial			China	MF421552.1	KF029638.1			*	*	*	*	*	*	*			HM230656	Sanger sequencing	Wang Q., Li L.B.	?	?		Setaro et al. 2012
Epidendroideae	Cymbidieae	Cymbidiinae	Cymbidium	Cymbidium goeringii		Cymbidium goeringii	AU		Terrestrial			China	MF421552.1	KF029638.1			*	*	*	*	*	*	*			HM230657	Sanger sequencing	Wang Q., Li L.B.	?	?		Setaro et al. 2012
Epidendroideae	Cymbidieae	Cymbidiinae	Cymbidium	Cymbidium goeringii var. longibracteatum		Cymbidium goeringii var. longibracteatum	AU		Terrestrial	adult	a subtropical forest/a transplanted site nearby	China														(Refer to original article) Fusarium	Sanger sequencing	Huang et al. 2015	Journal of Animal/Plant Sciences	www.thejaps.org.pk/docs/Supplementary/v-25/40.pdf	2015
Epidendroideae	Cymbidieae	Cymbidiinae	Cymbidium	Cymbidium Golden		Cymbidium Golden	AU		Terrestrial	adult	diverse horticultural settings	Thailand														(Refer to the original article) Tulasnellaceae	Sanger sequencing	Nontachaiyapoom et al. 2010	Mycorrhiza	10.1007/s00572-010-0297-3	2010
Epidendroideae	Cymbidieae	Cymbidiinae	Cymbidium	Cymbidium Golden × Grammatophyllum measuresianum		Cymbidium Golden × Grammatophyllum measuresianum	AU		Terrestrial	adult	diverse horticultural settings	Thailand														(Refer to the original article) Tulasnellaceae	Sanger sequencing	Nontachaiyapoom et al. 2010	Mycorrhiza	10.1007/s00572-010-0297-3	2010
Epidendroideae	Cymbidieae	Cymbidiinae	Cymbidium	Cymbidium hybridum		Cymbidium hybridum	AU		Terrestrial	adults		China														HM214447	Sanger sequencing	Zhao et al. 2014	World Journal of Microbiology/Biotechnology	10.1007/s11274-014-1623-2	2014
Epidendroideae	Cymbidieae	Cymbidiinae	Cymbidium	Cymbidium hybridum		Cymbidium hybridum	AU		Terrestrial	adults		China														HM214453	Sanger sequencing	Zhao et al. 2014	World Journal of Microbiology/Biotechnology	10.1007/s11274-014-1623-2	2014
Epidendroideae	Cymbidieae	Cymbidiinae	Cymbidium	Cymbidium hybridum		Cymbidium hybridum	AU		Terrestrial	adults		China														HM214462	Sanger sequencing	Zhao et al. 2014	World Journal of Microbiology/Biotechnology	10.1007/s11274-014-1623-2	2014
Epidendroideae	Cymbidieae	Cymbidiinae	Cymbidium	Cymbidium kanran		Cymbidium kanran	AU		Terrestrial		Northeast Asia (China/ Japan/Korea/Taiwan)	Jeju Island of Korea	NC_029711.1	KJ597839.1			*	*	*	*	*	*	*			KU141146 KU141147 KU141148 KU141149 KU141150 KU141151 KU141152 KU141153 KU141154 KU141155 KU141156 KU141157 KU141158 KU141159 KU141160 KU141161 KU141162 KU141163 KU141164 KU141165 KU141166 KU141167 KU141168 KU141169 KU141170 KU141171 KU141172 KU141173 KU141174 KU141175 KU141176 KU141177 KU141178 KU141179 KU141180 KU141181 KU141182 KU141183 KU141184 KU141185 KU141186 KU141187 KU141188 KU141189 KU1…	Sanger sequencing/clones	Hong et al. 2015	Mycobiology	10.5941/myco.2015.43.4.475	2015
Epidendroideae	Cymbidieae	Cymbidiinae	Cymbidium	Cymbidium lancifolium		Cymbidium lancifolium	MX	δ13C/δ15N	Terrestrial		forest sites	Japan	NC_029712.1	AF470509.1			AF470475.1	KC704886.1	*	HM008991.1	*	*	*			(Refer to the original article) no match	Sanger sequencing	Motomura et al. 2010	Annals of Botany	doi.org/10.1093/aob/mcq156	2010
Epidendroideae	Cymbidieae	Cymbidiinae	Cymbidium	Cymbidium lowianum		Cymbidium lowianum	AU		Terrestrial	adult	diverse horticultural settings	Thailand		KJ597840.1			KX298613.1	KJ597958.1		KJ597924.1						(Refer to the original article) Tulasnellaceae	Sanger sequencing	Nontachaiyapoom et al. 2010	Mycorrhiza	10.1007/s00572-010-0297-3	2010
Epidendroideae	Cymbidieae	Cymbidiinae	Cymbidium	Cymbidium macrorhizon		Cymbidium macrorhizon	MH	δ13C/δ15N	Terrestrial		forest sites	Japan	NC_029713.1	KT338679.1			*	*	*	*	*	*	*			GQ359817 GQ359818 GQ359819 GQ359820 GQ359821	Sanger sequencing	Motomura et al. 2010	Annals of Botany	doi.org/10.1093/aob/mcq156	2010
Epidendroideae	Cymbidieae	Cymbidiinae	Cymbidium	Cymbidium Miniature (hybrid)	hybrid/ no records in the plant list	Cymbidium Miniature (hybrid)	AU		Terrestrial	adult	diverse horticultural settings	Thailand														(Refer to the original article) Tulasnellaceae	Sanger sequencing	Nontachaiyapoom et al. 2010	Mycorrhiza	10.1007/s00572-010-0297-3	2010
Epidendroideae	Cymbidieae	Cymbidiinae	Cymbidium	Cymbidium sinense		Cymbidium sinense	AU		Terrestrial	adult	diverse horticultural settings	Thailand	NC_021430.1	KJ597850.1			*	*	*	*	*	*	*			(Refer to the original article) Tulasnellaceae	Sanger sequencing	Nontachaiyapoom et al. 2010	Mycorrhiza	10.1007/s00572-010-0297-3	2010
Epidendroideae	Cymbidieae	Cymbidiinae	Cymbidium	Cymbidium tortisepalum		Cymbidium tortisepalum	AU		Terrestrial			China	NC_021431.1	KJ597840.1			*	*	*	*	*	*	*			JX173057 JQ771183 JX173059 JX173060	Sanger sequencing	Li et al. 2016	Nordic Journal of Botany	doi.org/10.1111/njb.00935	2016
Epidendroideae	Cymbidieae	Cymbidiinae	Cymbidium	Cymbidium tortisepalum var. longibracteatum	Cymbidium longibracteatum/ transcriptome Accession: GESW00000000.1	Cymbidium tortisepalum var. longibracteatum	AU		Terrestrial			China		HQ263138.1			KJ597865.1	KJ597933.1		KJ597899.1						JQ771174 JQ771175 JQ771176 JQ771177 JQ771178 JQ771179 JQ771180	Sanger sequencing	Li et al. 2016	Nordic Journal of Botany	doi.org/10.1111/njb.00935	2016
Epidendroideae	Cymbidieae	Cymbidiinae	Cymbidium	Cymbidium tracyanum		Cymbidium tracyanum	AU		Terrestrial	adult	diverse horticultural settings	Thailand		KT768412.1			KT001528.1	KJ597957.1		KJ597923.1	KT768519.1				KT768480.1	(Refer to the original article) Tulasnellaceae	Sanger sequencing	Nontachaiyapoom et al. 2010	Mycorrhiza	10.1007/s00572-010-0297-3	2010
Orchidoideae	Orchideae	Orchidinae	Cynorkis	Cynorkis coccinelloides		Cynorkis coccinelloides	AU		Terrestrial	adults	lowland rainforests (high canopy)/lowland semi‐dry forests/mountain rainforests (Epiphytic‐rich)	La Réunion														JF691166	Sanger sequencing/clones	Martos et al. 2012	Molecular Ecology	doi.org/10.1111/j.1365-294X.2012.05692.x	2012
Orchidoideae	Orchideae	Orchidinae	Cynorkis	Cynorkis coccinelloides		Cynorkis coccinelloides	AU		Terrestrial	adults	lowland rainforests (high canopy)/lowland semi‐dry forests/mountain rainforests (Epiphytic‐rich)	La Réunion														JF691167	Sanger sequencing/clones	Martos et al. 2012	Molecular Ecology	doi.org/10.1111/j.1365-294X.2012.05692.x	2012
Orchidoideae	Orchideae	Orchidinae	Cynorkis	Cynorkis coccinelloides		Cynorkis coccinelloides	AU		Terrestrial	adults	lowland rainforests (high canopy)/lowland semi‐dry forests/mountain rainforests (Epiphytic‐rich)	La Réunion														JF691505	Sanger sequencing/clones	Martos et al. 2012	Molecular Ecology	doi.org/10.1111/j.1365-294X.2012.05692.x	2012
Orchidoideae	Orchideae	Orchidinae	Cynorkis	Cynorkis fastigiata		Cynorkis fastigiata	AU		Terrestrial	adults	lowland rainforests (high canopy)/lowland semi‐dry forests/mountain rainforests (Epiphytic‐rich)	La Réunion		MF944264.1			MF350008.1	AY381117.1								JF691343	Sanger sequencing/clones	Martos et al. 2012	Molecular Ecology	doi.org/10.1111/j.1365-294X.2012.05692.x	2012
Orchidoideae	Orchideae	Orchidinae	Cynorkis	Cynorkis mauritiana	no records in the plant list	Cynorkis mauritiana	AU		Terrestrial	adults	lowland rainforests (high canopy)/lowland semi‐dry forests/mountain rainforests (Epiphytic‐rich)	La Réunion														JF691398	Sanger sequencing/clones	Martos et al. 2012	Molecular Ecology	doi.org/10.1111/j.1365-294X.2012.05692.x	2012
Orchidoideae	Orchideae	Orchidinae	Cynorkis	Cynorkis purpurascens	putative mistake in the original articleCynorkis purpurescens	Cynorkis purpurascens	AU		Terrestrial	adults	lowland rainforests (high canopy)/lowland semi‐dry forests/mountain rainforests (Epiphytic‐rich)	La Réunion														JF691130	Sanger sequencing/clones	Martos et al. 2012	Molecular Ecology	doi.org/10.1111/j.1365-294X.2012.05692.x	2012
Orchidoideae	Orchideae	Orchidinae	Cynorkis	Cynorkis purpurascens	putative mistake in the original articleCynorkis purpurescens	Cynorkis purpurascens	AU		Terrestrial	adults	lowland rainforests (high canopy)/lowland semi‐dry forests/mountain rainforests (Epiphytic‐rich)	La Réunion														JF691131	Sanger sequencing/clones	Martos et al. 2012	Molecular Ecology	doi.org/10.1111/j.1365-294X.2012.05692.x	2012
Orchidoideae	Orchideae	Orchidinae	Cynorkis	Cynorkis purpurascens	putative mistake in the original articleCynorkis purpurescens	Cynorkis purpurascens	AU		Terrestrial	adults	lowland rainforests (high canopy)/lowland semi‐dry forests/mountain rainforests (Epiphytic‐rich)	La Réunion														JF691132	Sanger sequencing/clones	Martos et al. 2012	Molecular Ecology	doi.org/10.1111/j.1365-294X.2012.05692.x	2012
Orchidoideae	Orchideae	Orchidinae	Cynorkis	Cynorkis purpurascens	putative mistake in the original articleCynorkis purpurescens	Cynorkis purpurascens	AU		Terrestrial	adults	lowland rainforests (high canopy)/lowland semi‐dry forests/mountain rainforests (Epiphytic‐rich)	La Réunion														JF691133	Sanger sequencing/clones	Martos et al. 2012	Molecular Ecology	doi.org/10.1111/j.1365-294X.2012.05692.x	2012
Orchidoideae	Orchideae	Orchidinae	Cynorkis	Cynorkis purpurascens	putative mistake in the original articleCynorkis purpurescens	Cynorkis purpurascens	AU		Terrestrial	adults	lowland rainforests (high canopy)/lowland semi‐dry forests/mountain rainforests (Epiphytic‐rich)	La Réunion														JF691134	Sanger sequencing/clones	Martos et al. 2012	Molecular Ecology	doi.org/10.1111/j.1365-294X.2012.05692.x	2012
Orchidoideae	Orchideae	Orchidinae	Cynorkis	Cynorkis purpurascens	putative mistake in the original articleCynorkis purpurescens	Cynorkis purpurascens	AU		Terrestrial	adults	lowland rainforests (high canopy)/lowland semi‐dry forests/mountain rainforests (Epiphytic‐rich)	La Réunion														JF691135	Sanger sequencing/clones	Martos et al. 2012	Molecular Ecology	doi.org/10.1111/j.1365-294X.2012.05692.x	2012
Orchidoideae	Orchideae	Orchidinae	Cynorkis	Cynorkis purpurascens	putative mistake in the original articleCynorkis purpurescens	Cynorkis purpurascens	AU		Terrestrial	adults	lowland rainforests (high canopy)/lowland semi‐dry forests/mountain rainforests (Epiphytic‐rich)	La Réunion														JF691190	Sanger sequencing/clones	Martos et al. 2012	Molecular Ecology	doi.org/10.1111/j.1365-294X.2012.05692.x	2012
Orchidoideae	Orchideae	Orchidinae	Cynorkis	Cynorkis purpurascens	putative mistake in the original articleCynorkis purpurescens	Cynorkis purpurascens	AU		Terrestrial	adults	lowland rainforests (high canopy)/lowland semi‐dry forests/mountain rainforests (Epiphytic‐rich)	La Réunion														JF691405	Sanger sequencing/clones	Martos et al. 2012	Molecular Ecology	doi.org/10.1111/j.1365-294X.2012.05692.x	2012
Orchidoideae	Orchideae	Orchidinae	Cynorkis	Cynorkis purpurea		Cynorkis purpurea	AU		Terrestrial	protocorm/seedling/adult	Central Highlands	Madagascar																Rafter et al. 2016	Mycorrhiza	link.springer.com/10.1007/s00572-016-0691-6	2016
Orchidoideae	Orchideae	Orchidinae	Cynorkis	Cynorkis squamosa		Cynorkis squamosa	AU		Terrestrial	adults	lowland rainforests (high canopy)/lowland semi‐dry forests/mountain rainforests (Epiphytic‐rich)	La Réunion														JF691367	Sanger sequencing/clones	Martos et al. 2012	Molecular Ecology	doi.org/10.1111/j.1365-294X.2012.05692.x	2012
Orchidoideae	Orchideae	Orchidinae	Cynorkis	Cynorkis squamosa		Cynorkis squamosa	AU		Terrestrial	adults	lowland rainforests (high canopy)/lowland semi‐dry forests/mountain rainforests (Epiphytic‐rich)	La Réunion														JF691368	Sanger sequencing/clones	Martos et al. 2012	Molecular Ecology	doi.org/10.1111/j.1365-294X.2012.05692.x	2012
Orchidoideae	Orchideae	Orchidinae	Cynorkis	Cynorkis squamosa		Cynorkis squamosa	AU		Terrestrial	adults	lowland rainforests (high canopy)/lowland semi‐dry forests/mountain rainforests (Epiphytic‐rich)	La Réunion														JF691439	Sanger sequencing/clones	Martos et al. 2012	Molecular Ecology	doi.org/10.1111/j.1365-294X.2012.05692.x	2012
Cypripedioideae	Cypripedieae		Cypripedium	Cypripedium acaule		Cypripedium acaule	AU		Terrestrial		pine-dominated forests	US		EF370099.1			MG217057.1//JQ182204.1	EF370111.1		JF796936.1	JQ182276.1					JX857169 JX857170 JX857171 JX857172 JX857173 JX857174 JX857175 JX857176 JX857177 JX857178 JX857179 JX857180 JX857181 JX857182 JX857183 JX857184 JX857185 JX857186 JX857187 JX857188 JX857189 JX857190 JX857191 JX857192 JX857193 JX857194 JX857195 JX857196 JX857197 JX857198 JX857199 JX857200 JX857201 JX857202 JX857203 JX857204 JX857205 JX857206 JX857207 JX857208 JX857209 JX857210 JX857211 JX857212 JX8…	Sanger sequencing/RFLP	Bunch et al. 2013	Botany	doi.org/10.1139/cjb-2013-0079	2013
Cypripedioideae	Cypripedieae		Cypripedium	Cypripedium arietinum		Cypripedium arietinum	AU		Terrestrial			US		JF796899.1				EF370104.1	JF797043.1	JF796938.1						DQ925521.1 DQ925522.1 DQ925599.1 DQ925600.1 DQ925606.1 DQ925607.1 DQ925608.1	Sanger sequencing	Shefferson et al. 2007	Evolution	doi:10.1111/j.1558-5646.2007.00112.x	2007
Cypripedioideae	Cypripedieae		Cypripedium	Cypripedium aucale		Cypripedium aucale	AU		Terrestrial			US														EF370079.1 EF370082.1 EF370084.1	Sanger sequencing	Shefferson et al. 2007	Evolution	doi:10.1111/j.1558-5646.2007.00112.x	2007
Cypripedioideae	Cypripedieae		Cypripedium	Cypripedium calceolus		Cypripedium calceolus	AU		Terrestrial			Estonia/far-eastern Russia		MF543770.1			MF543506.1	AB176549.1	AB056230.1	MF543635.1						DQ925554.1 DQ925558.1 DQ925560.1 DQ925563.1 DQ925564.1 DQ925565.1 DQ925566.1 DQ925567.1 DQ925568.1 DQ925569.1 DQ925570.1 DQ925571.1 EF370071.1 EF370072.1 EF370078.1	Sanger sequencing	Shefferson et al. 2007	Evolution	doi:10.1111/j.1558-5646.2007.00112.x	2007
Cypripedioideae	Cypripedieae		Cypripedium	Cypripedium calceolus		Cypripedium calceolus	AU		Terrestrial	adults	forest	Estonia		MF543770.1			MF543506.1	AB176549.1	AB056230.1	MF543635.1						(Refer to the original article-raw data) Sebacinales/Ceratobasidiaceae/Tulasnellaceae	454 amplicon pyrosequencing	Oja et al. 2015	New Phytologist	doi: 10.1111/nph.13223	2015
Cypripedioideae	Cypripedieae		Cypripedium	Cypripedium calceolus		Cypripedium calceolus	MX	C/N/H/O	Terrestrial					MF543770.1			MF543506.1	AB176549.1	AB056230.1	MF543635.1								Gebauer et al. 2016	New phytologist	doi.org/10.1111/nph.13865	2016
Cypripedioideae	Cypripedieae		Cypripedium	Cypripedium calceolus		Cypripedium calceolus	AU		Terrestrial	adult/flowering	neotropical rain forest	Estonia		MF543770.1			MF543506.1	AB176549.1	AB056230.1	MF543635.1						AY578249.1 AY578250.1	Sanger sequencing	Shefferson et al. 2005	Molecualr Ecology	doi.org/10.1111/j.1365-294X.2005.02424.x	2005	Dearnaley 2007
Cypripedioideae	Cypripedieae		Cypripedium	Cypripedium calceolus		Cypripedium calceolus	MX	C/N/H/O	Terrestrial																			Fay et al. 2018	Botanical Journal of the Linnean Society
Cypripedioideae	Cypripedieae		Cypripedium	Cypripedium californicum		Cypripedium californicum	AU		Terrestrial			US		EF370095.1			JQ182201.1	EF370108.1	AB056264.1	JF796941.1	JQ182273.1					DQ925493.1 DQ925494.1 DQ925495.1 DQ925496.1 DQ925497.1 DQ925498.1 DQ925499.1 DQ925501.1 DQ925502.1 DQ925503.1 DQ925507.1 DQ925508.1 DQ925512.1 DQ925546.1 DQ925586.1 DQ925587.1 DQ925588.1 DQ925589.1 DQ925621.1 DQ925636.1 EF370080.1	Sanger sequencing	Shefferson et al. 2007	Evolution	doi:10.1111/j.1558-5646.2007.00112.x	2007
Cypripedioideae	Cypripedieae		Cypripedium	Cypripedium californicum		Cypripedium californicum	AU		Terrestrial	adult/flowering	neotropical rain forest	US		EF370095.1			JQ182201.1	EF370108.1	AB056264.1	JF796941.1	JQ182273.1					AY578184.1 AY578185.1 AY578218.1 AY578226.1 AY578228.1 AY578229.1 AY578233.1 AY578234.1 AY578269.1 AY578278.1 AY578281.1 AY674054.1	Sanger sequencing	Shefferson et al. 2005	Molecualr Ecology	doi.org/10.1111/j.1365-294X.2005.02424.x	2005	Dearnaley 2007
Cypripedioideae	Cypripedieae		Cypripedium	Cypripedium candidum		Cypripedium candidum	AU		Terrestrial			US		EF370092.1			JQ182199.1	EF370103.1	JF797014.1	JF796942.1	JQ182271.1					DQ925534.1 DQ925535.1 DQ925536.1 DQ925539.1 DQ925540.1 DQ925541.1 DQ925542.1	Sanger sequencing	Shefferson et al. 2007	Evolution	doi:10.1111/j.1558-5646.2007.00112.x	2007
Cypripedioideae	Cypripedieae		Cypripedium	Cypripedium candidum		Cypripedium candidum	AU		Terrestrial	adult/flowering	neotropical rain forest	US		EF370092.1			JQ182199.1	EF370103.1	JF797014.1	JF796942.1	JQ182271.1					AY578221.1 AY578222.1 AY578224.1 AY578230.1 AY578251.1 AY578268.1 AY578270.1 AY578272.1	Sanger sequencing	Shefferson et al. 2005	Molecualr Ecology	doi.org/10.1111/j.1365-294X.2005.02424.x	2005	Dearnaley 2007
Cypripedioideae	Cypripedieae		Cypripedium	Cypripedium debile		Cypripedium debile	AU		Terrestrial			Japan/Taiwan,China		JF796929.1			JQ182205.1	EF370114.1	JF797048.1	JF796987.1	JQ182277.1					DQ925504.1 DQ925505.1 DQ925506.1 DQ925509.1	Sanger sequencing	Shefferson et al. 2007	Evolution	doi:10.1111/j.1558-5646.2007.00112.x	2007
Cypripedioideae	Cypripedieae		Cypripedium	Cypripedium fasciculatum		Cypripedium fasciculatum	AU		Terrestrial	adult	Mature forest	US		MK161259.1			JN181460.1	EF370112.1	JF797044.1	JF796984.1	JN181528.1							Whitridge/Southworth 2005	Selbyana	www.jstor.org/stable/41760223	2005	Dearnaley 2007
Cypripedioideae	Cypripedieae		Cypripedium	Cypripedium fasciculatum		Cypripedium fasciculatum	AU		Terrestrial			US		MK161259.1			JN181460.1	EF370112.1	JF797044.1	JF796984.1	JN181528.1					DQ925500.1 DQ925610.1 DQ925611.1 DQ925614.1 DQ925618.1 DQ925619.1 DQ925620.1 DQ925622.1 DQ925625.1 DQ925626.1 DQ925627.1 DQ925628.1 DQ925629.1 DQ925637.1 DQ925638.1 DQ925639.1	Sanger sequencing	Shefferson et al. 2007	Evolution	doi:10.1111/j.1558-5646.2007.00112.x	2007
Cypripedioideae	Cypripedieae		Cypripedium	Cypripedium fasciculatum		Cypripedium fasciculatum	AU		Terrestrial	adult/flowering	neotropical rain forest	US		MK161259.1			JN181460.1	EF370112.1	JF797044.1	JF796984.1	JN181528.1					AY578188.1 AY578189.1 AY578190.1 AY578192.1 AY578193.1 AY578194.1 AY578196.1 AY578197.1 AY578198.1 AY578199.1 AY578200.1 AY578201.1 AY578202.1 AY578203.1 AY578232.1 AY578236.1 AY578237.1 AY578238.1 AY578239.1 AY578240.1 AY578241.1 AY578243.1 AY578244.1 AY578245.1 AY578274.1 AY578276.1 AY578284.1	Sanger sequencing	Shefferson et al. 2005	Molecualr Ecology	doi.org/10.1111/j.1365-294X.2005.02424.x	2005	Dearnaley 2007
Cypripedioideae	Cypripedieae		Cypripedium	Cypripedium flavum		Cypripedium flavum	AU		Terrestrial	adults		China		JN018076.1			JN181457.1	JN181474.1	JF796857.1	JQ923458.1	JN181525.1					GQ241751 GQ241760 GQ241756 GQ241761 GQ241858 GQ241758 GQ241752 GQ241747 GQ241753 GQ241749 GQ241755 GQ241754 GQ241748 GQ241759 GQ241757 GQ241746 GQ241750 GQ250144 GQ250142 GQ250141 GQ250143 GQ250140 GQ250148	Sanger sequencing	Yuan et al. 2010	Mycorrhiza	10.1007/s00572-010-0307-5	2010
Cypripedioideae	Cypripedieae		Cypripedium	Cypripedium formosanum		Cypripedium formosanum	AU		Terrestrial			US		KJ939531.1				EF370110.1	LC208631.1							EF370083.1	Sanger sequencing	Shefferson et al. 2007	Evolution	doi:10.1111/j.1558-5646.2007.00112.x	2007
Cypripedioideae	Cypripedieae		Cypripedium	Cypripedium guttatum		Cypripedium guttatum	AU		Terrestrial			Alaska/northern Japan		MG216479.1			KF261992.1	EF370113.1	JF797049.1	JF796955.1						DQ925577.1 DQ925612.1 DQ925613.1 DQ925633.1 DQ925634.1 DQ925635.1 EF370070.1	Sanger sequencing	Shefferson et al. 2007	Evolution	doi:10.1111/j.1558-5646.2007.00112.x	2007
Cypripedioideae	Cypripedieae		Cypripedium	Cypripedium guttatum		Cypripedium guttatum	AU		Terrestrial	adult/flowering	neotropical rain forest	US		MG216479.1			KF261992.1	EF370113.1	JF797049.1	JF796955.1						AY578195.1 AY578204.1 AY578205.1 AY578242.1	Sanger sequencing	Shefferson et al. 2005	Molecualr Ecology	doi.org/10.1111/j.1365-294X.2005.02424.x	2005
Cypripedioideae	Cypripedieae		Cypripedium	Cypripedium guttatum		Cypripedium guttatum	AU		Terrestrial	adults	Mountain, a temperate forest/subalpine meadow	China		MG216479.1			KF261992.1	EF370113.1	JF797049.1	JF796955.1						MH016659.1 MH016655.1 MH016658.1 MH016644.1 MH016654.1 MH016638.1 MH016639.1 MH016640.1 MH016641.1 MH016642.1 MH016643.1 MH016645.1 MH016646.1 MH016650.1 MH016656.1 MH016657.1 MH016660.1	Illumina MiSeq	Chen et al. 2019	SCIENCE CHINA Life Sciences	10.1007/s11427-018-9471-x	2019
Cypripedioideae	Cypripedieae		Cypripedium	Cypripedium guttatum		Cypripedium guttatum	AU		Terrestrial	adults		China		MG216479.1			KF261992.1	EF370113.1	JF797049.1	JF796955.1						GQ241770 GQ241773 GQ241774 GQ241771 GQ241766 GQ241775 GQ241777 GQ241772 GQ241769 GQ241764 GQ241778 GQ241763 GQ241776 GQ241768 GQ241762 GQ241765 GQ250124 GQ250128 GQ250150 GQ250130 GQ250126 GQ250125 GQ250131 GQ250123 GQ250127 GQ250149 GQ250129 GQ250132	Sanger sequencing	Yuan et al. 2010	Mycorrhiza	10.1007/s00572-010-0307-5	2010
Cypripedioideae	Cypripedieae		Cypripedium	Cypripedium japonicum		Cypripedium japonicum	AU		Terrestrial			Japan		KT338683.1			LC086598.1	EF370109.1	LC208634.1	KC704357.1	JN181526.1	LC086623.1				DQ925547.1 DQ925644.1 DQ925645.1 DQ925646.1 DQ925647.1 DQ925648.1 DQ925649.1 DQ925650.1 DQ925651.1 DQ925652.1 DQ925653.1 DQ925654.1 DQ925655.1 DQ925656.1 DQ925657.1 DQ925658.1 DQ925659.1 DQ925660.1	Sanger sequencing	Shefferson et al. 2007	Evolution	doi:10.1111/j.1558-5646.2007.00112.x	2007
Cypripedioideae	Cypripedieae		Cypripedium	Cypripedium macranthon var. rebunense		Cypripedium macranthon var. rebunense	AU		Terrestrial	adult/flowering	temperate	Japan		EF370085.1				EF370107.1	AB056258.1							AB369822 AB369823 AB369824 AB369923 AB369925 AB369928 AB369929	Sanger sequencing/ABI	Shimura et al. 2009	Mycorrhiza	link.springer.com/10.1007/s00572-009-0251-4	2009
Cypripedioideae	Cypripedieae		Cypripedium	Cypripedium macranthon var. rebunense		Cypripedium macranthon var. rebunense	AU		Terrestrial	protocorms & seedling	temperate	Japan		EF370085.1				EF370107.1	AB056258.1							AB369931 AB369932 AB373957	Sanger sequencing/ABI	Shimura et al. 2009	Mycorrhiza	link.springer.com/10.1007/s00572-009-0251-4	2009
Cypripedioideae	Cypripedieae		Cypripedium	Cypripedium macranthon var. rebunense		Cypripedium macranthon var. rebunense	AU		Terrestrial			Japan		EF370085.1				EF370107.1	AB056258.1							DQ925514.1 DQ925515.1 DQ925516.1 DQ925517.1 DQ925518.1 DQ925519.1 DQ925520.1 DQ925523.1 DQ925527.1 DQ925528.1 DQ925529.1 DQ925530.1 DQ925532.1 DQ925533.1 DQ925548.1 DQ925549.1 DQ925551.1 DQ925552.1 DQ925561.1 DQ925562.1 DQ925573.1 DQ925603.1 DQ925604.1 DQ925605.1 DQ925609.1 EF370073.1 EF370074.1 EF370075.1 EF370076.1 EF370077.1	Sanger sequencing	Shefferson et al. 2007	Evolution	doi:10.1111/j.1558-5646.2007.00112.x	2007
Cypripedioideae	Cypripedieae		Cypripedium	Cypripedium macranthon var. speciosum		Cypripedium macranthon var. speciosum	AU		Terrestrial	adult/flowering	temperate	Japan		EF370087.1				EF370101.1								AB369933 AB369934 AB369937 AB369938	Sanger sequencing/ABI	Shimura et al. 2009	Mycorrhiza	link.springer.com/10.1007/s00572-009-0251-4	2009
Cypripedioideae	Cypripedieae		Cypripedium	Cypripedium macranthon var. speciosum		Cypripedium macranthon var. speciosum	AU		Terrestrial			Japan/far- eastern Russia		EF370087.1				EF370101.1								DQ925531.1 DQ925578.1 DQ925584.1 DQ925642.1 DQ925643.1 DQ925661.1 DQ925662.1 DQ925663.1 DQ925664.1 DQ925665.1	Sanger sequencing	Shefferson et al. 2007	Evolution	doi:10.1111/j.1558-5646.2007.00112.x	2007
Cypripedioideae	Cypripedieae		Cypripedium	Cypripedium montanum		Cypripedium montanum	AU		Terrestrial			US		MK161261.1				EF370102.1	JF797017.1	JF796965.1						DQ925510.1 DQ925511.1 DQ925513.1 DQ925572.1 DQ925574.1 DQ925575.1 DQ925576.1 DQ925601.1 DQ925602.1 DQ925623.1 DQ925624.1	Sanger sequencing	Shefferson et al. 2007	Evolution	doi:10.1111/j.1558-5646.2007.00112.x	2007
Cypripedioideae	Cypripedieae		Cypripedium	Cypripedium montanum		Cypripedium montanum	AU		Terrestrial	adult/flowering	neotropical rain forest	US		MK161261.1				EF370102.1	JF797017.1	JF796965.1						AY578187.1 AY578191.1 AY578207.1 AY578208.1 AY578209.1 AY578214.1 AY578215.1 AY578216.1 AY578217.1 AY578219.1 AY578220.1 AY578231.1 AY578247.1 AY578273.1 AY578275.1 AY578277.1 AY578282.1 AY578283.1	Sanger sequencing	Shefferson et al. 2005	Molecualr Ecology	doi.org/10.1111/j.1365-294X.2005.02424.x	2005	Dearnaley 2007
Cypripedioideae	Cypripedieae		Cypripedium	Cypripedium parviflorum		Cypripedium parviflorum	AU		Terrestrial			US		MK161264.1			HQ593261.1	EF370106.1	AB056265.1	JF796968.1						DQ925537.1 DQ925538.1 DQ925543.1 DQ925544.1 DQ925545.1 DQ925550.1 DQ925553.1 DQ925555.1 DQ925556.1 DQ925557.1 DQ925559.1 DQ925579.1 DQ925580.1 DQ925581.1 DQ925582.1 DQ925583.1 DQ925585.1 DQ925630.1 DQ925631.1 DQ925632.1	Sanger sequencing	Shefferson et al. 2007	Evolution	doi:10.1111/j.1558-5646.2007.00112.x	2007
Cypripedioideae	Cypripedieae		Cypripedium	Cypripedium parviflorum		Cypripedium parviflorum	AU		Terrestrial	adult/flowering	neotropical rain forest	US		MK161264.1			HQ593261.1	EF370106.1	AB056265.1	JF796968.1						AY578227.1 AY578186.1 AY578206.1 AY578210.1 AY578211.1 AY578212.1 AY578213.1 AY578223.1 AY578225.1 AY578235.1 AY578246.1 AY578248.1 AY578271.1 AY578279.1 AY578280.1 AY674055.1 AY674056.1	Sanger sequencing	Shefferson et al. 2005	Molecualr Ecology	doi.org/10.1111/j.1365-294X.2005.02424.x	2005	Dearnaley 2007
Cypripedioideae	Cypripedieae		Cypripedium	Cypripedium reginae		Cypripedium reginae	AU		Terrestrial			US		EF370090.1			MG216956.1	EF370105.1	JF796859.1	JF796970.1						DQ925524.1 DQ925525.1 DQ925526.1 DQ925590.1 DQ925591.1 DQ925592.1 DQ925593.1 DQ925594.1 DQ925595.1 DQ925596.1 DQ925597.1 DQ925598.1 DQ925615.1 DQ925616.1 DQ925617.1 DQ925640.1 DQ925641.1 EF370068.1 EF370069.1 EF370081.1	Sanger sequencing	Shefferson et al. 2007	Evolution	doi:10.1111/j.1558-5646.2007.00112.x	2007
Cypripedioideae	Cypripedieae		Cypripedium	Cypripedium tibeticum		Cypripedium tibeticum	AU		Terrestrial	adults		China		KJ939535.1			JQ182197.1	JQ182215.1	JF797030.1	JQ923463.1	JQ182269.1				GU004509.1	GQ241745 GQ241743 GQ241738 GQ241740 GQ241739 GQ241742 GQ241744 GQ241741 GQ241855 GQ250134 GQ250135 GQ250133 GQ250139 GQ250138 GQ250137 GQ250136	Sanger sequencing	Yuan et al. 2010	Mycorrhiza	10.1007/s00572-010-0307-5	2010
Epidendroideae	Cymbidieae	Oncidiinae	Cyrtochilum	Cyrtochilum flexuosum		Cyrtochilum flexuosum	AU		Epiphytic		evergreen upper montane forest/mountain rainforest	Ecuador		FJ565255.1			FJ564763.1			FJ564124.1	FJ563261.1					(Refer to the original article-raw data) Serendipitaceae/Ceratobasidiaceae/Tulasnellaceae	Illumina MiSeq	Cevallos et al. 2017	Mycorrhiza	link.springer.com/10.1007/s00572-016-0746-8	2017
Epidendroideae	Cymbidieae	Oncidiinae	Cyrtochilum	Cyrtochilum myanthum		Cyrtochilum myanthum	AU		Epiphytic		evergreen upper montane forest/mountain rainforest	Ecuador		FJ565485.1			FJ564969.1	FJ534209.1	FJ562386.1	FJ564485.1	FJ563634.1					(Refer to the original article-raw data) Serendipitaceae/Ceratobasidiaceae/Tulasnellaceae	Illumina MiSeq	Cevallos et al. 2017	Mycorrhiza	link.springer.com/10.1007/s00572-016-0746-8	2017
Epidendroideae	Cymbidieae	Oncidiinae	Cyrtochilum	Cyrtochilum myanthum		Cyrtochilum myanthum	AU		Epiphytic	adult/flowering or post-flowering		Ecuador		FJ565485.1			FJ564969.1	FJ534209.1	FJ562386.1	FJ564485.1	FJ563634.1					KU955373 KU955374 KU955393 KU955409 KU955410 KU955411 KU955412 KU955413 KU955403 KU955376 KU955377 KU955379 KU955382 KU955383 KU955384 KU955385 KU955386 KU955387 KU955388 KU955389 KU955391 KU955372 KU955394 KU955396 KU955392 KU955395 KU955400 KU955370 KU955402 KU955398 KU955399 KU955397	Sanger sequencing/clones	Novotna et al. 2018	Mycoscience	10.1016/j.myc.2017.07.007	2018
Epidendroideae	Cymbidieae	Oncidiinae	Cyrtochilum	Cyrtochilum pardinum		Cyrtochilum pardinum	AU		Epiphytic		high montane evergreen forest	Ecuador		AF350869.1			AF433012.1		AF433031.1	FJ564092.1	FJ562542.1					MG682243 MG682242 MG682254 MG682255 MG682253 MG682256 MG682278 MG682275 MG682280 MG682293 MG682281 MG682276 MG682296 MG682283 MG682285 MG682340	Illumina MiSeq	Herrera et al. 2019	Fungal Ecology	10.1016/j.funeco.2018.11.003	2019
Epidendroideae	Cymbidieae	Cyrtopodiinae	Cyrtopodium	Cyrtopodium paludicolum	no records in the plant list	Cyrtopodium paludicolum	AU		Terrestrial	protocorms	land areas subject to frequent fl ooding	Brazil													MF285531.1	KP973894	Sanger sequencing	de Carvalho et al. 2018	Acta Botanica Brasilica	10.1590/0102-33062017abb0181	2018	Rasmussen et al. 2015
Epidendroideae	Cymbidieae	Cyrtopodiinae	Cyrtopodium	Cyrtopodium punctatum		Cyrtopodium punctatum	AU		Epiphytic	protocorms		US		AF239412.1			AF239508.1	AF074144.1	AF239604.1		KY988621.1				KT750226.1	DQ388045	Sanger sequencing	Massey & Zettler. 2007	Lankesteriana	revistas.ucr.ac.cr/index.php/lankesteriana/article/view/19526	2007	Rasmussen et al. 2015
Epidendroideae	Cymbidieae	Cyrtopodiinae	Cyrtopodium	Cyrtopodium saintlegerianum		Cyrtopodium saintlegerianum	AU		Epiphytic					KY988620.1							KY988622.1				MF285532.1	KP973894	Sanger sequencing	Sousa et al. 2019	Rodriguésia	10.1590/2175-7860201970004	2019
Vanilloideae	Vanilleae		Cyrtosia	Cyrtosia javanica		Cyrtosia javanica	MH	δ13C/δ15N	Terrestrial	adult	humid/warm sub-tropical forests	China: Taiwan														KP238183 KP238186	Sanger sequencing	Lee et al. 2015	Annals of Botany	doi.org/10.1093/aob/mcv085	2015
Vanilloideae	Vanilleae		Cyrtosia	Cyrtosia septentrionalis		Cyrtosia septentrionalis	MH		Terrestrial	seeds		Japan		FJ425826.1			KF695163.1	AY381118.1		KF695177.1					GU004519.1	AB716748	Sanger seqeuncing	Umata et al. 2013	Mycoscience	doi.org/10.1016/j.myc.2012.12.003	2013	Rasmussen et al. 2015
Vanilloideae	Vanilleae		Cyrtosia	Cyrtosia septentrionalis		Cyrtosia septentrionalis	MH		Terrestrial	seeds		Japan		FJ425826.1			KF695163.1	AY381118.1		KF695177.1					GU004519.1	AB716749	Sanger seqeuncing	Umata et al. 2013	Mycoscience	doi.org/10.1016/j.myc.2012.12.003	2013	Rasmussen et al. 2015
Vanilloideae	Vanilleae		Cyrtosia	Cyrtosia septentrionalis		Cyrtosia septentrionalis	MH		Terrestrial	seeds		Japan		FJ425826.1			KF695163.1	AY381118.1		KF695177.1					GU004519.1	AB716750	Sanger seqeuncing	Umata et al. 2013	Mycoscience	doi.org/10.1016/j.myc.2012.12.003	2013	Rasmussen et al. 2015
Vanilloideae	Vanilleae		Cyrtosia	Cyrtosia septentrionalis		Cyrtosia septentrionalis	MH		Terrestrial	seeds		Japan		FJ425826.1			KF695163.1	AY381118.1		KF695177.1					GU004519.1	AB716751	Sanger seqeuncing	Umata et al. 2013	Mycoscience	doi.org/10.1016/j.myc.2012.12.003	2013	Rasmussen et al. 2015
Vanilloideae	Vanilleae		Cyrtosia	Cyrtosia septentrionalis		Cyrtosia septentrionalis	MH		Terrestrial	seeds		Japan		FJ425826.1			KF695163.1	AY381118.1		KF695177.1					GU004519.1	AB716752	Sanger seqeuncing	Umata et al. 2013	Mycoscience	doi.org/10.1016/j.myc.2012.12.003	2013	Rasmussen et al. 2015
Vanilloideae	Vanilleae		Cyrtosia	Cyrtosia septentrionalis		Cyrtosia septentrionalis	MH		Terrestrial	seeds		Japan		FJ425826.1			KF695163.1	AY381118.1		KF695177.1					GU004519.1	AB762090	Sanger seqeuncing	Umata et al. 2013	Mycoscience	doi.org/10.1016/j.myc.2012.12.003	2013	Rasmussen et al. 2015
Orchidoideae	Diurideae	Acianthinae	Cyrtostylis	Cyrtostylis reniformis		Cyrtostylis reniformis	AU		Terrestrial	?				AF348020.1														Weiss et al. 2004	Mycological research	10.1017/S0953756204000772	2004	Yukawa et al.2009
Orchidoideae	Diurideae	Acianthinae	Cyrtostylis	Cyrtostylis reniformis		Cyrtostylis reniformis	AU		Terrestrial			South Australia		AF348020.1												EU625999	Sanger sequencing	Setaro	?	?		Setaro et al. 2012
Orchidoideae	Diurideae	Acianthinae	Cyrtostylis	Cyrtostylis reniformis		Cyrtostylis reniformis	AU		Terrestrial			South Australia		AF348020.1												EU626000	Sanger sequencing	Setaro	?	?		Setaro et al. 2012
Orchidoideae	Diurideae	Acianthinae	Cyrtostylis	Cyrtostylis reniformis		Cyrtostylis reniformis	AU		Terrestrial			South Australia		AF348020.1												EU626001	Sanger sequencing	Setaro	?	?		Setaro et al. 2012
Orchidoideae	Diurideae	Acianthinae	Cyrtostylis	Cyrtostylis reniformis		Cyrtostylis reniformis	AU		Terrestrial			South Australia		AF348020.1												EU626002	Sanger sequencing	Setaro	?	?		Setaro et al. 2012
Orchidoideae	Diurideae	Acianthinae	Cyrtostylis	Cyrtostylis reniformis		Cyrtostylis reniformis	AU		Terrestrial			South Australia		AF348020.1												FN663131	Sanger sequencing	Setaro	?	?		Setaro et al. 2012
Orchidoideae	Diurideae	Acianthinae	Cyrtostylis	Cyrtostylis reniformis		Cyrtostylis reniformis	AU		Terrestrial			South Australia		AF348020.1												FN663132	Sanger sequencing	Setaro	?	?		Setaro et al. 2012
Orchidoideae	Diurideae	Acianthinae	Cyrtostylis	Cyrtostylis reniformis		Cyrtostylis reniformis	AU		Terrestrial			South Australia		AF348020.1												FN663133	Sanger sequencing	Setaro	?	?		Setaro et al. 2012
Orchidoideae	Diurideae	Acianthinae	Cyrtostylis	Cyrtostylis reniformis		Cyrtostylis reniformis	AU		Terrestrial			South Australia		AF348020.1												FN663134	Sanger sequencing	Setaro	?	?		Setaro et al. 2012
Orchidoideae	Orchideae	Orchidinae	Dactylorhiza	Dactylorhiza alpestris		Dactylorhiza alpestris	AU		Terrestrial	adults	alpine-boreal habitats	six European countries (Belgium/France/Italy/Portugal/Sweden/the United Kingdom) were					AM883558.1					JQ581531.1				(Refer to the original article) Tulasnellaceae/Ceratobasidiaceae/Sebacinales/Thelephora/Tomentella/Armillaria/Atractiella/Clavulina/Coprinus/Cortinarius/Inocybe/Marasmius/Mycena/Psathyrella	454 amplicon pyrosequencing	Jacquemyn et al. 2016	Scientific Report	10.1038/srep37182	2016
Orchidoideae	Orchideae	Orchidinae	Dactylorhiza	Dactylorhiza elata		Dactylorhiza elata	AU		Terrestrial	adults	wetlands	six European countries (Belgium/France/Italy/Portugal/Sweden/the United Kingdom) were		DQ074254.1			AM883571.1					EU176072.1		EF143168.1		(Refer to the original article) Tulasnellaceae/Ceratobasidiaceae/Sebacinales/Thelephora/Tomentella/Armillaria/Atractiella/Clavulina/Coprinus/Cortinarius/Inocybe/Marasmius/Mycena/Psathyrella	454 amplicon pyrosequencing	Jacquemyn et al. 2016	Scientific Report	10.1038/srep37182	2016
Orchidoideae	Orchideae	Orchidinae	Dactylorhiza	Dactylorhiza fuchsii		Dactylorhiza fuchsii	AU		Terrestrial	adults	grasslands/meadows/or very bright woods	Belgium		MH016589.1			JN895597.1	JQ933294	AY284953.1	MF944633.1		DQ022897.1		EF143172.1	MF944992.1	FJ788890 GU166423 DQ388041 AY373276 DQ388045 EU583697 HM117643	Sanger sequencing/clones	Bailarote et al.2012	American Journal of Botany	10.3732/ajb.1200117	2012
Orchidoideae	Orchideae	Orchidinae	Dactylorhiza	Dactylorhiza fuchsii		Dactylorhiza fuchsii	MX?	δ15N	Terrestrial		coastal dune slacks	Belgium		MH016589.1			JN895597.1	JQ933294	AY284953.1	MF944633.1		DQ022897.1		EF143172.1	MF944992.1	(Refer to the original article)Ceratobasidiaceae Tulasnellaceae Thelephoraceae Sebacinaceae Inocybaceae Cortinariaceae Tuberaceae Pezizaceae Psathyrellaceae Tricholomataceae Russulaceae	454 amplicon pyrosequencing	Jacquemyn et al. 2017	Frontiers in Plant Science	10.3389/fpls.2017.01497	2017
Orchidoideae	Orchideae	Orchidinae	Dactylorhiza	Dactylorhiza fuchsii		Dactylorhiza fuchsii	AU		Terrestrial	adults	dune grasslands/wet meadows/open forests	Belgium		MH016589.1			JN895597.1	JQ933294	AY284953.1	MF944633.1		DQ022897.1		EF143172.1	MF944992.1	JX024729 JX024730 JX024731 JX024732 JX024733 JX024734 JX024735 JX024736 JX024737 JX024738	DNA array	Jacquemyn et al. 2012	PLoS One	10.1371/journal.pone.0042212	2012
Orchidoideae	Orchideae	Orchidinae	Dactylorhiza	Dactylorhiza fuchsii		Dactylorhiza fuchsii	AU		Terrestrial	adults	wetlands	six European countries (Belgium/France/Italy/Portugal/Sweden/the United Kingdom) were		MH016589.1			JN895597.1	JQ933294	AY284953.1	MF944633.1		DQ022897.1		EF143172.1	MF944992.1	(Refer to the original article) Tulasnellaceae/Ceratobasidiaceae/Sebacinales/Thelephora/Tomentella/Armillaria/Atractiella/Clavulina/Coprinus/Cortinarius/Inocybe/Marasmius/Mycena/Psathyrella	454 amplicon pyrosequencing	Jacquemyn et al. 2016	Scientific Report	10.1038/srep37182	2016
Orchidoideae	Orchideae	Orchidinae	Dactylorhiza	Dactylorhiza incarnata		Dactylorhiza incarnata	MX?	δ15N	Terrestrial		coastal dune slacks	Belgium		MH016599.1			JN893964.1	JN891813.1	KU931763.1			EU176076.1		EF143179.1		(Refer to the original article) Ceratobasidiaceae Tulasnellaceae Thelephoraceae Sebacinaceae Inocybaceae Cortinariaceae Tuberaceae Pezizaceae Psathyrellaceae Tricholomataceae Russulaceae	454 amplicon pyrosequencing	Jacquemyn et al. 2017	Frontiers in Plant Science	10.3389/fpls.2017.01497	2017
Orchidoideae	Orchideae	Orchidinae	Dactylorhiza	Dactylorhiza incarnata		Dactylorhiza incarnata	AU		Terrestrial	adult	extremely wet habitats:Terrestrial reed- beds/fens/marshes/meadows	Hungary		MH016599.1			JN893964.1	JN891813.1	KU931763.1			EU176076.1		EF143179.1		AJ549120 AJ549132 AM697888 AM697889 AM697891 AM697893 AM697895 AM697905 AM697906 AM697909 AJ549120 AJ549123 AJ549132 AM697937 AM697949 AM711614 AJ549123	Sanger sequencing/ABI	Illyes et al. 2010	Acta Biologica Hungarica	10.1556/ABiol.61.2010.Suppl.8	2010
Orchidoideae	Orchideae	Orchidinae	Dactylorhiza	Dactylorhiza incarnata		Dactylorhiza incarnata	AU		Terrestrial	adults	dune grasslands/wet meadows/open forests	Belgium		MH016599.1			JN893964.1	JN891813.1	KU931763.1			EU176076.1		EF143179.1		JX024729 JX024730 JX024731 JX024732 JX024733 JX024734 JX024735 JX024736 JX024737 JX024739	DNA array	Jacquemyn et al. 2012	PLoS One	10.1371/journal.pone.0042212	2012
Orchidoideae	Orchideae	Orchidinae	Dactylorhiza	Dactylorhiza incarnata		Dactylorhiza incarnata	MX?	δ2H/δ15N	Terrestrial		meadow; Northern Limestone Alps in the Eastern Europe	Austria/Germany		MH016599.1			JN893964.1	JN891813.1	KU931763.1			EU176076.1		EF143179.1		KY271858.1 KY271859.1	Sanger sequencing	Schiebold et al. 2018	Journal of Ecology	10.1111/1365-2745.12831	2018
Orchidoideae	Orchideae	Orchidinae	Dactylorhiza	Dactylorhiza incarnata		Dactylorhiza incarnata	AU		Terrestrial	adults	coastal habitats	six European countries (Belgium/France/Italy/Portugal/Sweden/the United Kingdom) were		MH016599.1			JN893964.1	JN891813.1	KU931763.1			EU176076.1		EF143179.1		(Refer to the original article) Tulasnellaceae/Ceratobasidiaceae/Sebacinales/Thelephora/Tomentella/Armillaria/Atractiella/Clavulina/Coprinus/Cortinarius/Inocybe/Marasmius/Mycena/Psathyrella	454 amplicon pyrosequencing	Jacquemyn et al. 2016	Scientific Report	10.1038/srep37182	2016
Orchidoideae	Orchideae	Orchidinae	Dactylorhiza	Dactylorhiza incarnata		Dactylorhiza incarnata	AU		Terrestrial			Hungary		MH016599.1			JN893964.1	JN891813.1	KU931763.1			EU176076.1		EF143179.1		AJ549120	Sanger sequencing/ABI	Illyes et al. 2010	Acta Biologica Hungarica	?		Setaro et al. 2012
Orchidoideae	Orchideae	Orchidinae	Dactylorhiza	Dactylorhiza insularis		Dactylorhiza insularis	AU		Terrestrial	adults	Mediterranean grasslands/forests	six European countries (Belgium/France/Italy/Portugal/Sweden/the United Kingdom) were		MH016599.1			JN893964.1	JN891813.1	KU931763.1			EU176076.1		EF143179.1		(Refer to the original article) Tulasnellaceae/Ceratobasidiaceae/Sebacinales/Thelephora/Tomentella/Armillaria/Atractiella/Clavulina/Coprinus/Cortinarius/Inocybe/Marasmius/Mycena/Psathyrella	454 amplicon pyrosequencing	Jacquemyn et al. 2016	Scientific Report	10.1038/srep37182	2016
Orchidoideae	Orchideae	Orchidinae	Dactylorhiza	Dactylorhiza lapponica		Dactylorhiza lapponica	AU		Terrestrial	protocorm & adult/after flowering	boreal-alpine: open low vegetation on wet/calcareous or base-rich soil/such as rich fens/wet grasslands/springs/riverbanks; Fennoscandia/the Alps.	Norway						KF997281.1										Øien et al. 2008	Annales Botanici Fennici	doi.org/10.5735/085.045.0301	2008	Rasmussen et al. 2015
Orchidoideae	Orchideae	Orchidinae	Dactylorhiza	Dactylorhiza lapponica		Dactylorhiza lapponica	AU		Terrestrial	adults	alpine-boreal habitats	six European countries (Belgium/France/Italy/Portugal/Sweden/the United Kingdom) were						KF997281.1								(Refer to the original article) Tulasnellaceae/Ceratobasidiaceae/Sebacinales/Thelephora/Tomentella/Armillaria/Atractiella/Clavulina/Coprinus/Cortinarius/Inocybe/Marasmius/Mycena/Psathyrella	454 amplicon pyrosequencing	Jacquemyn et al. 2016	Scientific Report	10.1038/srep37182	2016
Orchidoideae	Orchideae	Orchidinae	Dactylorhiza	Dactylorhiza maculata		Dactylorhiza maculata	AU		Terrestrial	adults	dune grasslands/wet meadows/open forests	Belgium		AY699477.1			EF612529.1	GQ248587.1	AY705005.1	HG800518.1		EU176074.1		EF143175.1		X024729 JX024730 JX024731 JX024732 JX024733 JX024734 JX024735 JX024736 JX024737 JX024740	DNA array	Jacquemyn et al. 2012	PLoS One	10.1371/journal.pone.0042212	2012
Orchidoideae	Orchideae	Orchidinae	Dactylorhiza	Dactylorhiza maculata		Dactylorhiza maculata	MX?	δ15N/δ13C	Terrestrial																			Johansson et al. 2014	Oecologia	10.1007/s00442-014-3137-x	2014
Orchidoideae	Orchideae	Orchidinae	Dactylorhiza	Dactylorhiza maculata		Dactylorhiza maculata	MX?	δ15N/δ13C	Terrestrial																	HQ680957	Sanger sequencing	Eisold et al. 2010	?	?	2010
Orchidoideae	Orchideae	Orchidinae	Dactylorhiza	Dactylorhiza majalis		Dactylorhiza majalis	MX?	δ15N	Terrestrial	Adult	wetland	Germany		MG924890.1			AM883562.1	MG227484.1				EU176073.1		EF143169.1	GU004481.1	AY634126.1 AY634130.1 AY634160.1	Sanger sequencing	Bidartondo et al.2004	Proceedings of the Royal Society B: Biological Sciences	doi-org.naturalis.idm.oclc.org/10.1098/rspb.2004.2807	2004	Dearnaley 2007/Yukawa et al.2009
Orchidoideae	Orchideae	Orchidinae	Dactylorhiza	Dactylorhiza majalis		Dactylorhiza majalis	AU		Terrestrial	adults	Copenhagen Botanical Garden			MG924890.1			AM883562.1	MG227484.1				EU176073.1		EF143169.1	GU004481.1	AF345852 AF345853 AF345854 AF345855 AF345856	Sanger sequencing	Kristiansen et al. 2001	Molecular Ecology	doi.wiley.com/10.1046/j.0962-1083.2001.01324.x	2001	Yukawa et al.2009
Orchidoideae	Orchideae	Orchidinae	Dactylorhiza	Dactylorhiza majalis		Dactylorhiza majalis	AU		Terrestrial					MG924890.1			AM883562.1	MG227484.1				EU176073.1		EF143169.1	GU004481.1			Kristiansen et al.2001	Molecular Ecology	doi.org/10.1046/j.0962-1083.2001.01324.x	2001	Dearnaley 2007
Orchidoideae	Orchideae	Orchidinae	Dactylorhiza	Dactylorhiza majalis		Dactylorhiza majalis	AU		Terrestrial	adults	dune grasslands/wet meadows/open forests	Belgium		MG924890.1			AM883562.1	MG227484.1				EU176073.1		EF143169.1	GU004481.1	JX024729 JX024730 JX024731 JX024732 JX024733 JX024734 JX024735 JX024736 JX024737 JX024741	DNA array	Jacquemyn et al. 2012	PLoS One	10.1371/journal.pone.0042212	2012
Orchidoideae	Orchideae	Orchidinae	Dactylorhiza	Dactylorhiza majalis		Dactylorhiza majalis	MX?	δ15N	Terrestrial		meadow; Northern Limestone Alps in the Eastern Europe	Austria/Germany		MG924890.1			AM883562.1	MG227484.1				EU176073.1		EF143169.1	GU004481.1	KY271860.1 KY271861.1 KY271862.1	Sanger sequencing	Schiebold et al. 2018	Journal of Ecology	10.1111/1365-2745.12831	2018
Orchidoideae	Orchideae	Orchidinae	Dactylorhiza	Dactylorhiza majalis		Dactylorhiza majalis	MX?	δ15N	Terrestrial	adult	Wet meadow; North- East Bavaria	Germany		MG924890.1			AM883562.1	MG227484.1				EU176073.1		EF143169.1	GU004481.1	KF660561.1 JX317492.1 KJ188446.1 AY634129 AY082606 KC293545 EU490419 KF871201	Sanger sequencing	Schweiger et al. 2018	Functional Ecology	10.1111/1365-2435.13042	2018
Orchidoideae	Orchideae	Orchidinae	Dactylorhiza	Dactylorhiza majalis		Dactylorhiza majalis	AU		Terrestrial	adults	wetlands	six European countries (Belgium/France/Italy/Portugal/Sweden/the United Kingdom) were		MG924890.1			AM883562.1	MG227484.1				EU176073.1		EF143169.1	GU004481.1	(Refer to the original article) Tulasnellaceae/Ceratobasidiaceae/Sebacinales/Thelephora/Tomentella/Armillaria/Atractiella/Clavulina/Coprinus/Cortinarius/Inocybe/Marasmius/Mycena/Psathyrella	454 amplicon pyrosequencing	Jacquemyn et al. 2016	Scientific Report	10.1038/srep37182	2016
Orchidoideae	Orchideae	Orchidinae	Dactylorhiza	Dactylorhiza markusii		Dactylorhiza markusii	AU		Terrestrial	adults	Mediterranean grasslands/forests	six European countries (Belgium/France/Italy/Portugal/Sweden/the United Kingdom) were		AY369085.1												(Refer to the original article) Tulasnellaceae/Ceratobasidiaceae/Sebacinales/Thelephora/Tomentella/Armillaria/Atractiella/Clavulina/Coprinus/Cortinarius/Inocybe/Marasmius/Mycena/Psathyrella	454 amplicon pyrosequencing	Jacquemyn et al. 2016	Scientific Report	10.1038/srep37182	2016
Orchidoideae	Orchideae	Orchidinae	Dactylorhiza	Dactylorhiza praetermissa		Dactylorhiza praetermissa	MX?	δ15N	Terrestrial		coastal dune slacks	Belgium		DQ074226.1			JN894795.1	JN892130.1								(Refer to the original article)Ceratobasidiaceae Tulasnellaceae Thelephoraceae Sebacinaceae Inocybaceae Cortinariaceae Tuberaceae Pezizaceae Psathyrellaceae Tricholomataceae Russulaceae	454 amplicon pyrosequencing	Jacquemyn et al. 2017	Frontiers in Plant Science	10.3389/fpls.2017.01497	2017
Orchidoideae	Orchideae	Orchidinae	Dactylorhiza	Dactylorhiza praetermissa		Dactylorhiza praetermissa	AU		Terrestrial	adults	dune grasslands/wet meadows/open forests	Belgium		DQ074226.1			JN894795.1	JN892130.1								JX024729 JX024730 JX024731 JX024732 JX024733 JX024734 JX024735 JX024736 JX024737 JX024742	DNA array	Jacquemyn et al. 2012	PLoS One	10.1371/journal.pone.0042212	2012
Orchidoideae	Orchideae	Orchidinae	Dactylorhiza	Dactylorhiza praetermissa		Dactylorhiza praetermissa	AU		Terrestrial	adults	coastal habitats	six European countries (Belgium/France/Italy/Portugal/Sweden/the United Kingdom) were		DQ074226.1			JN894795.1	JN892130.1								(Refer to the original article) Tulasnellaceae/Ceratobasidiaceae/Sebacinales/Thelephora/Tomentella/Armillaria/Atractiella/Clavulina/Coprinus/Cortinarius/Inocybe/Marasmius/Mycena/Psathyrella	454 amplicon pyrosequencing	Jacquemyn et al. 2016	Scientific Report	10.1038/srep37182	2016
Orchidoideae	Orchideae	Orchidinae	Dactylorhiza	Dactylorhiza romana		Dactylorhiza romana	AU		Terrestrial	adults	Mediterranean grasslands/forests	six European countries (Belgium/France/Italy/Portugal/Sweden/the United Kingdom) were		KY512497.1			AM883575.1					DQ022906.1		EF143166.1		(Refer to the original article) Tulasnellaceae/Ceratobasidiaceae/Sebacinales/Thelephora/Tomentella/Armillaria/Atractiella/Clavulina/Coprinus/Cortinarius/Inocybe/Marasmius/Mycena/Psathyrella	454 amplicon pyrosequencing	Jacquemyn et al. 2016	Scientific Report	10.1038/srep37182	2016
Orchidoideae	Orchideae	Orchidinae	Dactylorhiza	Dactylorhiza sambucina		Dactylorhiza sambucina	AU		Terrestrial	protocorms	light-demanding/It prefers nutrient-poor meadows/pastures			DQ074239.1			AM883574.1					DQ022909.1		EF143167.1				Jersakova et al. 2015	Perspectives in Plant Ecology/Evolution/Systematics	doi.org/10.1016/j.ppees.2015.04.002	2015	Rasmussen et al. 2015
Orchidoideae	Orchideae	Orchidinae	Dactylorhiza	Dactylorhiza sambucina		Dactylorhiza sambucina	MX?	δ15N	Terrestrial					DQ074239.1			AM883574.1					DQ022909.1		EF143167.1				Gebauer & Meyer 2003	New Phytologist	10.1046/j.1469-8137.2003.00872.x	2003
Orchidoideae	Orchideae	Orchidinae	Dactylorhiza	Dactylorhiza sambucina		Dactylorhiza sambucina	AU		Terrestrial	adults	Mediterranean grasslands/forests	six European countries (Belgium/France/Italy/Portugal/Sweden/the United Kingdom) were		DQ074239.1			AM883574.1					DQ022909.1		EF143167.1		(Refer to the original article) Tulasnellaceae/Ceratobasidiaceae/Sebacinales/Thelephora/Tomentella/Armillaria/Atractiella/Clavulina/Coprinus/Cortinarius/Inocybe/Marasmius/Mycena/Psathyrella	454 amplicon pyrosequencing	Jacquemyn et al. 2016	Scientific Report	10.1038/srep37182	2016
Orchidoideae	Orchideae	Orchidinae	Dactylorhiza	Dactylorhiza viride		Dactylorhiza viride	AU		Terrestrial	adults	Mountain, a temperate forest/subalpine meadow	China														MH016644.1 MH016647.1 MH016648.1 MH016649.1 MH016651.1 MH016652.1 MH016653.1 MH016638.1 MH016639.1 MH016640.1 MH016641.1 MH016642.1 MH016643.1 MH016645.1 MH016646.1 MH016650.1 MH016654.1 MH016656.1 MH016657.1 MH016660.1	Illumina MiSeq	Chen et al. 2019	SCIENCE CHINA Life Sciences	10.1007/s11427-018-9471-x	2019
Orchidoideae	Orchideae	Orchidinae	Dactylorhiza	Dactylorhiza viridis	Coeloglossum viride	Dactylorhiza viridis	MX?	δ2H/δ15N	Terrestrial		meadow; Northern Limestone Alps in the Eastern Europe	Austria/Germany		DQ022882.1			KM651426.1	MG227025.1	MF945322.1	MF944762.1		DQ022914.1			MF945117.1	KY271863.1	Sanger sequencing	Schiebold et al. 2018	Journal of Ecology	10.1111/1365-2745.12831	2018
Orchidoideae	Orchideae	Orchidinae	Dactylorhiza	Dactylorhiza viridis		Dactylorhiza viridis	AU		Terrestrial	adults	wetlands	six European countries (Belgium/France/Italy/Portugal/Sweden/the United Kingdom) were		DQ022882.1			KM651426.1	MG227025.1	MF945322.1	MF944762.1		DQ022914.1			MF945117.1	(Refer to the original article) Tulasnellaceae/Ceratobasidiaceae/Sebacinales/Thelephora/Tomentella/Armillaria/Atractiella/Clavulina/Coprinus/Cortinarius/Inocybe/Marasmius/Mycena/Psathyrella	454 amplicon pyrosequencing	Jacquemyn et al. 2016	Scientific Report	10.1038/srep37182	2016
Epidendroideae	Malaxideae	Dendrobiinae	Dendrobium	Dendrobium affine		Dendrobium affine	AU		Epiphytic	?							HM193249.1									AF345560	Sanger sequencing	Kristiansen et al. 2001	Molecular Ecology	doi.wiley.com/10.1046/j.0962-1083.2001.01324.x	2001	Yukawa et al.2009
Epidendroideae	Malaxideae	Dendrobiinae	Dendrobium	Dendrobium albopurpureum	Flickingeria	Dendrobium albopurpureum	AU		Lithophytic		tropical forest	China	albopurpurea				AF448865.1	FJ216574.1								MH005846.1 MH005923.1	Sanger sequencing/clones	Xing et al. 2019	Oikos	doi: 10.1111/oik.06363	2019
Epidendroideae	Epidendreae	Laeliinae	Epidendrum	Epigeneium amplum	Dendrobium amplum	Dendrobium amplum	AU		Lithophytic		tropical forest	China		AY240010.1			KF143738.1	KF177669.1	KF143635.1		KF361668.1					MH005849.1	Sanger sequencing/clones	Xing et al. 2019	Oikos	doi: 10.1111/oik.06363	2019
Epidendroideae	Malaxideae	Dendrobiinae	Dendrobium	Dendrobium anosmum		Dendrobium anosmum	AU		Epiphytic	adult	diverse horticultural settings	Thailand		KY966516.1			KF957849.1				MG490358.1					(Refer to the original article) Tulasnellaceae	Sanger sequencing	Nontachaiyapoom et al. 2010	Mycorrhiza	10.1007/s00572-010-0297-3	2010
Epidendroideae	Malaxideae	Dendrobiinae	Dendrobium	Dendrobium aphyllum		Dendrobium aphyllum	AU		Epiphytic	adults	tropical forest	China	LC192953.1	JN388571.1			*	*	*	*	*	*	*			KX587474 KX587489 KX587492 KX587495	Sanger sequencing/ABI	Xing et al. 2017	Science China Life Sciences	10.1007/s11427-017-9020-1	2017
Epidendroideae	Malaxideae	Dendrobiinae	Dendrobium	Dendrobium aphyllum		Dendrobium aphyllum	AU		Epiphytic	protocorm	karst mountain forests	China	LC192953.1	JN388571.1			*	*	*	*	*	*	*			GU166410.1	Sanger sequencing	Zi et al. 2014	Mycorrhiza	10.1007/s00572-014-0565-8	2014	Rasmussen et al. 2015
Epidendroideae	Malaxideae	Dendrobiinae	Dendrobium	Dendrobium aphyllum		Dendrobium aphyllum	AU		Epiphytic	protocorm	karst mountain forests	China	LC192953.1	JN388571.1			*	*	*	*	*	*	*			HM037928.1	Sanger sequencing	Zi et al. 2014	Mycorrhiza	10.1007/s00572-014-0565-8	2014	Rasmussen et al. 2015
Epidendroideae	Malaxideae	Dendrobiinae	Dendrobium	Dendrobium candidum		Dendrobium candidum	AU		Epiphytic	adults	Tropical forest	China	NC_035745.1	HM590391.1			*	*	*	*	*	*	*					Chen et al. 2011	World Journal of Microbiology/Biotechnology	link.springer.com/10.1007/s11274-010-0544-y	2011	Teixeira et al. 2015
Epidendroideae	Malaxideae	Dendrobiinae	Dendrobium	Dendrobium cariniferum		Dendrobium cariniferum	AU		Epiphytic	adults	tropical forest	China		KJ210512.1			KP762127.2	KF177579.1	KF143541.1	EU672793.1	MG490329.1					KX587473 KX587487 KX587488	Sanger sequencing/ABI	Xing et al. 2017	Science China Life Sciences	10.1007/s11427-017-9020-1	2017
Epidendroideae	Malaxideae	Dendrobiinae	Dendrobium	Dendrobium officinale	Dendrobium catenatum	Dendrobium catenatum	AU		Epiphytic	protocorms	cliffs or tree trunks	China	KJ862886.1	GU339109.1			*	*	*	*	*	*	*					Wang et al. 2011	World Journal of Microbiology/Biotechnology	link.springer.com/10.1007/s11274-011-0667-9	2011	Rasmussen et al. 2015
Epidendroideae	Malaxideae	Dendrobiinae	Dendrobium	Dendrobium officinale	Dendrobium catenatum	Dendrobium catenatum	AU		Epiphytic	seedling	tropical forest	China	KJ862886.1	GU339109.1			*	*	*	*	*	*	*			JN863900 JN863903	Sanger sequencing	Tan et al. 2014	Scientia Horticulturae	doi.org/10.1016/j.scienta.2013.10.031	2014	Teixeira et al. 2015
Epidendroideae	Malaxideae	Dendrobiinae	Dendrobium	Dendrobium officinale	Dendrobium catenatum	Dendrobium catenatum	AU		Epiphytic	adults	subtropical climate	China	KJ862886.1	GU339109.1			*	*	*	*	*	*	*			JX545212.1 JX545213.1 JX545214.1 JX545215.1 JX545216.1 JX545219.1 JX545220.1 JX545222.1 JX545223.1 JX545224.1 JX545225.1 JX545226.1 JX545227.1 JX545228.1	Sanger sequencing/ABI	Xing et al. 2013	Mycorrhiza	10.1007/s00572-012-0473-8	2013
Epidendroideae	Malaxideae	Dendrobiinae	Dendrobium	Dendrobium officinale	Dendrobium catenatum	Dendrobium catenatum	AU		Epiphytic				KJ862886.1	GU339109.1			*	*	*	*	*	*	*					Zhang et al. 2012	Planta	10.1007/s00425-015-2301-9	2012	Teixeira et al. 2015
Epidendroideae	Malaxideae	Dendrobiinae	Dendrobium	Dendrobium christyanum		Dendrobium christyanum	AU		Epiphytic	adults	Tropical forest	China		GU339106.1			MG490243.1	KF177584.1	KF143548.1	KF177481.1	MG490322.1							Chen et al. 2011	World Journal of Microbiology/Biotechnology	link.springer.com/10.1007/s11274-010-0544-y	2011	Teixeira et al. 2015
Epidendroideae	Malaxideae	Dendrobiinae	Dendrobium	Dendrobium chrysanthum		Dendrobium chrysanthum	AU		Epiphytic/Terrestrial/Lithophytic	adult	tropical forest	China		GU339106.1			MG490243.1	KF177584.1	KF143548.1	KF177481.1	MG490322.1					FJ205470	Sanger sequencing	Chen et al. 2012	Mycorrhiza	10.1007/s00572-011-0404-0	2012
Epidendroideae	Malaxideae	Dendrobiinae	Dendrobium	Dendrobium chrysanthum		Dendrobium chrysanthum	AU		Epiphytic/Terrestrial/Lithophytic	adult	tropical forest	China		GU339106.1			MG490243.1	KF177584.1	KF143548.1	KF177481.1	MG490322.1					GQ120492	Sanger sequencing	Chen et al. 2012	Mycorrhiza	10.1007/s00572-011-0404-0	2012
Epidendroideae	Malaxideae	Dendrobiinae	Dendrobium	Dendrobium chrysanthum		Dendrobium chrysanthum	AU		Epiphytic/Terrestrial/Lithophytic	adult	tropical forest	China		GU339106.1			MG490243.1	KF177584.1	KF143548.1	KF177481.1	MG490322.1					GU300097	Sanger sequencing	Chen et al. 2012	Mycorrhiza	10.1007/s00572-011-0404-0	2012
Epidendroideae	Malaxideae	Dendrobiinae	Dendrobium	Dendrobium chrysanthum		Dendrobium chrysanthum	AU		Epiphytic/Terrestrial/Lithophytic	protocorms	tropical forest	China		GU339106.1			MG490243.1	KF177584.1	KF143548.1	KF177481.1	MG490322.1					AB378554	Sanger sequencing	Chen et al. 2012	Mycorrhiza	10.1007/s00572-011-0404-0	2012
Epidendroideae	Malaxideae	Dendrobiinae	Dendrobium	Dendrobium chrysanthum		Dendrobium chrysanthum	AU		Epiphytic/Terrestrial/Lithophytic	protocorms	tropical forest	China		GU339106.1			MG490243.1	KF177584.1	KF143548.1	KF177481.1	MG490322.1					DQ117959	Sanger sequencing	Chen et al. 2012	Mycorrhiza	10.1007/s00572-011-0404-0	2012
Epidendroideae	Malaxideae	Dendrobiinae	Dendrobium	Dendrobium chrysanthum		Dendrobium chrysanthum	AU		Epiphytic/Terrestrial/Lithophytic	protocorms	tropical forest	China		GU339106.1			MG490243.1	KF177584.1	KF143548.1	KF177481.1	MG490322.1					EF029220	Sanger sequencing	Chen et al. 2012	Mycorrhiza	10.1007/s00572-011-0404-0	2012
Epidendroideae	Malaxideae	Dendrobiinae	Dendrobium	Dendrobium chrysanthum		Dendrobium chrysanthum	AU		Epiphytic/Terrestrial/Lithophytic	protocorms	tropical forest	China		GU339106.1			MG490243.1	KF177584.1	KF143548.1	KF177481.1	MG490322.1					EF641871	Sanger sequencing	Chen et al. 2012	Mycorrhiza	10.1007/s00572-011-0404-0	2012
Epidendroideae	Malaxideae	Dendrobiinae	Dendrobium	Dendrobium chrysanthum		Dendrobium chrysanthum	AU		Epiphytic/Terrestrial/Lithophytic	protocorms	tropical forest	China		GU339106.1			MG490243.1	KF177584.1	KF143548.1	KF177481.1	MG490322.1					EU326180	Sanger sequencing	Chen et al. 2012	Mycorrhiza	10.1007/s00572-011-0404-0	2012
Epidendroideae	Malaxideae	Dendrobiinae	Dendrobium	Dendrobium chrysanthum		Dendrobium chrysanthum	AU		Epiphytic/Terrestrial/Lithophytic	protocorms	tropical forest	China		GU339106.1			MG490243.1	KF177584.1	KF143548.1	KF177481.1	MG490322.1					EU910901	Sanger sequencing	Chen et al. 2012	Mycorrhiza	10.1007/s00572-011-0404-0	2012
Epidendroideae	Malaxideae	Dendrobiinae	Dendrobium	Dendrobium chrysanthum		Dendrobium chrysanthum	AU		Epiphytic/Terrestrial/Lithophytic	protocorms	tropical forest	China		GU339106.1			MG490243.1	KF177584.1	KF143548.1	KF177481.1	MG490322.1					EU910926	Sanger sequencing	Chen et al. 2012	Mycorrhiza	10.1007/s00572-011-0404-0	2012
Epidendroideae	Malaxideae	Dendrobiinae	Dendrobium	Dendrobium chrysanthum		Dendrobium chrysanthum	AU		Epiphytic/Terrestrial/Lithophytic	protocorms	tropical forest	China		GU339106.1			MG490243.1	KF177584.1	KF143548.1	KF177481.1	MG490322.1					FJ233188	Sanger sequencing	Chen et al. 2012	Mycorrhiza	10.1007/s00572-011-0404-0	2012
Epidendroideae	Malaxideae	Dendrobiinae	Dendrobium	Dendrobium chrysanthum		Dendrobium chrysanthum	AU		Epiphytic/Terrestrial/Lithophytic	protocorms	tropical forest	China		GU339106.1			MG490243.1	KF177584.1	KF143548.1	KF177481.1	MG490322.1					FJ947050	Sanger sequencing	Chen et al. 2012	Mycorrhiza	10.1007/s00572-011-0404-0	2012
Epidendroideae	Malaxideae	Dendrobiinae	Dendrobium	Dendrobium chrysanthum		Dendrobium chrysanthum	AU		Epiphytic/Terrestrial/Lithophytic	protocorms	tropical forest	China		GU339106.1			MG490243.1	KF177584.1	KF143548.1	KF177481.1	MG490322.1					FM991735	Sanger sequencing	Chen et al. 2012	Mycorrhiza	10.1007/s00572-011-0404-0	2012
Epidendroideae	Malaxideae	Dendrobiinae	Dendrobium	Dendrobium chrysanthum		Dendrobium chrysanthum	AU		Epiphytic/Terrestrial/Lithophytic	protocorms	tropical forest	China		GU339106.1			MG490243.1	KF177584.1	KF143548.1	KF177481.1	MG490322.1					GQ120492	Sanger sequencing	Chen et al. 2012	Mycorrhiza	10.1007/s00572-011-0404-0	2012
Epidendroideae	Malaxideae	Dendrobiinae	Dendrobium	Dendrobium chrysanthum		Dendrobium chrysanthum	AU		Epiphytic/Terrestrial/Lithophytic	protocorms	tropical forest	China		GU339106.1			MG490243.1	KF177584.1	KF143548.1	KF177481.1	MG490322.1					GQ924905	Sanger sequencing	Chen et al. 2012	Mycorrhiza	10.1007/s00572-011-0404-0	2012
Epidendroideae	Malaxideae	Dendrobiinae	Dendrobium	Dendrobium chrysotoxum		Dendrobium chrysotoxum	AU		Epiphytic	adults	tropical forest	China	NC_028549.1	JN388585.1			*	*	*	*	*	*	*			KX587475 KX587476 KX587477 KX587493 KX587496 KX587498 KX587497	Sanger sequencing/ABI	Xing et al. 2017	Science China Life Sciences	10.1007/s11427-017-9020-1	2017
Epidendroideae	Malaxideae	Dendrobiinae	Dendrobium	Dendrobium crepidatum		Dendrobium crepidatum	AU		Epiphytic	Seeds		Thailand	NC_035331.1	JN388586.1			*	*	*	*	*	*	*			GU166410 GU166403	Sanger sequencing	Swangmaneecharern et al. 2012	Scientia Horticulturae	doi.org/10.1016/j.scienta.2012.09.013	2012
Epidendroideae	Malaxideae	Dendrobiinae	Dendrobium	Dendrobium crumenatum		Dendrobium crumenatum	AU		Epiphytic	adult/protocorm	Singapore Botanic Gardens	Singapore		MH763846.1			AB972308.1	DQ449472.1	KC522830.1	JF693815.1					KC701378.1	AJ313438	Sanger sequencing/Isolates	Ma et al. 2003	Mycological Research	doi.org/10.1017/S0953756203008281	2003	Dearnaley 2007
Epidendroideae	Malaxideae	Dendrobiinae	Dendrobium	Dendrobium crumenatum		Dendrobium crumenatum	AU		Epiphytic		urban/grassland/secondary forest	Singapore		MH763846.1			AB972308.1	DQ449472.1	KC522830.1	JF693815.1					KC701378.1	KP125334	Illumina MiSeq	Izuddin et al. 2019	Journal of Plant Research	10.1007/s10265-019-01110-0	2019
Epidendroideae	Malaxideae	Dendrobiinae	Dendrobium	Dendrobium crystallinum		Dendrobium crystallinum	AU		Epiphytic	Seeds		Thailand		KJ944633.1			MG490248.1	KF177590.1	EF397917.1	KP704453.1	MG490327.1			KP704510.1				Swangmaneecharern et al. 2012	Scientia Horticulturae	doi.org/10.1016/j.scienta.2012.09.013	2012
Epidendroideae	Malaxideae	Dendrobiinae	Dendrobium	Dendrobium crystallinum		Dendrobium crystallinum	AU		Epiphytic	adult	diverse horticultural settings	Thailand		KJ944633.1			MG490248.1	KF177590.1	EF397917.1	KP704453.1	MG490327.1			KP704510.1		(Refer to the original article) Tulasnellaceae	Sanger sequencing	Nontachaiyapoom et al. 2010	Mycorrhiza	10.1007/s00572-010-0297-3	2010
Epidendroideae	Malaxideae	Dendrobiinae	Dendrobium	Dendrobium devonianum		Dendrobium devonianum	AU		Epiphytic	adult		Vietman	NC_035325.1	FJ384735.1			*	*	*	*	*	*	*			HM486935 HM486932 HM486931 HM486947 HM486938 HM486941 HM486934 HM486948 HM486946 HM486945 HM486943 HM486933 HM486944	Sanger sequencing	Xing et al. 2011	Current Microbiology	doi:10.1007/s00284-010-9848-2	2011
Epidendroideae	Malaxideae	Dendrobiinae	Dendrobium	Dendrobium devonianum		Dendrobium devonianum	AU		Epiphytic	protocrom & Seedling	grew naturally on tea trees; subtropical/tropical areas of SE Asia/including southwest China at altitudes from 1100 to 1600 m.	China	NC_035325.1	FJ384735.1			*	*	*	*	*	*	*			AJ313443	Sanger sequencing	Huang et al. 2018	Journal of Microbiology	DOI 10.1007/s12275-018-7225-1	2018
Epidendroideae	Malaxideae	Dendrobiinae	Dendrobium	Dendrobium devonianum		Dendrobium devonianum	AU		Epiphytic				NC_035325.1	FJ384735.1			*	*	*	*	*	*	*					Xing et al. 2011	Planta	10.1007/s00425-015-2301-9	2011	Teixeira et al. 2015
Epidendroideae	Malaxideae	Dendrobiinae	Dendrobium	Dendrobium exile		Dendrobium exile	AU		Epiphytic	adults	tropical forest	China	NC_035343.1	AF362024.1			*	*	*	*	*	*	*			KX587499 KX587500 KX587501 KX587502	Sanger sequencing/ABI	Xing et al. 2017	Science China Life Sciences	10.1007/s11427-017-9020-1	2017
Epidendroideae	Malaxideae	Dendrobiinae	Dendrobium	Dendrobium falconeri		Dendrobium falconeri	AU		Epiphytic	adults	Tropical forest	China	NC_035326.1	FJ384734.1			*	*	*	*	*	*	*					Chen et al. 2011	World Journal of Microbiology/Biotechnology	link.springer.com/10.1007/s11274-010-0544-y	2011	Teixeira et al. 2015
Epidendroideae	Malaxideae	Dendrobiinae	Dendrobium	Dendrobium fimbriatum		Dendrobium fimbriatum	AU		Epiphytic				NC_035342.1	JN388588.1			*	*	*	*	*	*	*					Mala et al. 2017	South African Journal of Botany	10.1016/j.sajb.2017.05.008	2017
Epidendroideae	Malaxideae	Dendrobiinae	Dendrobium	Dendrobium fimbriatum		Dendrobium fimbriatum	AU		Epiphytic	adults	tropical forest	China	NC_035342.1	JN388588.1			*	*	*	*	*	*	*			KX587485 KX587490 KX587491 KX587494 KX587503	Sanger sequencing/ABI	Xing et al. 2017	Science China Life Sciences	10.1007/s11427-017-9020-1	2017
Epidendroideae	Malaxideae	Dendrobiinae	Dendrobium	Dendrobium fimbriatum		Dendrobium fimbriatum	AU		Epiphytic	adults	subtropical climate	China	NC_035342.1	JN388588.1			*	*	*	*	*	*	*			JX545217.1 JX545218.1 JX545221.1	Sanger sequencing/ABI	Xing et al. 2013	Mycorrhiza	10.1007/s00572-012-0473-8	2013
Epidendroideae	Malaxideae	Dendrobiinae	Dendrobium	Dendrobium findlayanum		Dendrobium findlayanum	AU		Epiphytic	Seeds		Thailand		KF143462.1			MG490262.1	KF177604.1	KP749361.1	FJ216473.1	MG490341.1					GU166410 GU166403	Sanger sequencing	Swangmaneecharern et al. 2012	Scientia Horticulturae	doi.org/10.1016/j.scienta.2012.09.013	2012
Epidendroideae	Malaxideae	Dendrobiinae	Dendrobium	Dendrobium findlayanum		Dendrobium findlayanum	AU		Epiphytic					KF143462.1			MG490262.1	KF177604.1	KP749361.1	FJ216473.1	MG490341.1							Mala et al. 2017	South African Journal of Botany	10.1016/j.sajb.2017.05.008	2017
Epidendroideae	Malaxideae	Dendrobiinae	Dendrobium	Dendrobium friedericksianum		Dendrobium friedericksianum	AU		Epiphytic	adult	diverse horticultural settings	Thailand		AB972331.1			AB972303.1									(Refer to the original article) Tulasnellaceae	Sanger sequencing	Nontachaiyapoom et al. 2010	Mycorrhiza	10.1007/s00572-010-0297-3	2010
Epidendroideae	Malaxideae	Dendrobiinae	Dendrobium	Dendrobium gratiosissimum		Dendrobium gratiosissimum	AU		Epiphytic	adults	Tropical forest	China	NC_035327.1	JN388590.1			*	*	*	*	*	*	*					Chen et al. 2011	World Journal of Microbiology/Biotechnology	link.springer.com/10.1007/s11274-010-0544-y	2011	Teixeira et al. 2015
Epidendroideae	Malaxideae	Dendrobiinae	Dendrobium	Dendrobium hancockii		Dendrobium hancockii	AU		Epiphytic	adults	Tropical forest	China		JN388591.1			KF143677.1	KF177608.1	KF143573.1	KP412171.1	MG490324.1							Chen et al. 2011	World Journal of Microbiology/Biotechnology	link.springer.com/10.1007/s11274-010-0544-y	2011	Teixeira et al. 2015
Epidendroideae	Malaxideae	Dendrobiinae	Dendrobium	Dendrobium lindleyi		Dendrobium lindleyi	AU		Epiphytic		grasslands			KJ210461.1			KY966850.1	GQ248589.1	KC568319.1	GQ248286.1	MG490326.1					GU166410 GU166421	Sanger sequencing	Mala et al. 2017	South African Journal of Botany	10.1016/j.sajb.2017.05.008	2017
Epidendroideae	Malaxideae	Dendrobiinae	Dendrobium	Dendrobium loddigesii		Dendrobium loddigesii	AU		Epiphytic	adults		China	NC_036355.1	JN388569.1			*	*	*	*	*	*	*			FJ449910 FJ449912 FJ449930 FJ449931 FJ449962 FJ449963 FJ449976 FJ449977 FJ449978 FJ449979 FJ449980 FJ449994 FJ449995 FJ450015 FJ450016 FJ450022 FJ450034 FJ450037 FJ450038 FJ450045 GQ895137	Sanger sequencing/ABI	Chen et al. 2010	Journal of Plant Growth Regulation	link.springer.com/article/10.1007/s00344-010-9139-y	2010	Teixeira et al. 2015
Epidendroideae	Malaxideae	Dendrobiinae	Dendrobium	Dendrobium loddigesii		Dendrobium loddigesii	AU		Epiphytic	adults	Tropical forest	China	NC_036355.1	JN388569.1			*	*	*	*	*	*	*					Chen et al. 2011	World Journal of Microbiology/Biotechnology	link.springer.com/10.1007/s11274-010-0544-y	2011	Teixeira et al. 2015
Epidendroideae	Malaxideae	Dendrobiinae	Dendrobium	Dendrobium loddigesii		Dendrobium loddigesii	AU		Epiphytic	adults		China	NC_036355.1	JN388569.1			*	*	*	*	*	*	*			FJ449910	Sanger sequencing/ABI	Chen et al. 2010	Journal of Plant Growth Regulation	10.1007/s00344-010-9139-y	2010	Teixeira et al. 2015
Epidendroideae	Malaxideae	Dendrobiinae	Dendrobium	Dendrobium loddigesii		Dendrobium loddigesii	AU		Epiphytic	adults		China	NC_036355.1	JN388569.1			*	*	*	*	*	*	*			FJ449912	Sanger sequencing/ABI	Chen et al. 2010	Journal of Plant Growth Regulation	10.1007/s00344-010-9139-y	2010	Teixeira et al. 2015
Epidendroideae	Malaxideae	Dendrobiinae	Dendrobium	Dendrobium loddigesii		Dendrobium loddigesii	AU		Epiphytic	adults		China	NC_036355.1	JN388569.1			*	*	*	*	*	*	*			FJ449930	Sanger sequencing/ABI	Chen et al. 2010	Journal of Plant Growth Regulation	10.1007/s00344-010-9139-y	2010	Teixeira et al. 2015
Epidendroideae	Malaxideae	Dendrobiinae	Dendrobium	Dendrobium loddigesii		Dendrobium loddigesii	AU		Epiphytic	adults		China	NC_036355.1	JN388569.1			*	*	*	*	*	*	*			FJ449931	Sanger sequencing/ABI	Chen et al. 2010	Journal of Plant Growth Regulation	10.1007/s00344-010-9139-y	2010	Teixeira et al. 2015
Epidendroideae	Malaxideae	Dendrobiinae	Dendrobium	Dendrobium loddigesii		Dendrobium loddigesii	AU		Epiphytic	adults		China	NC_036355.1	JN388569.1			*	*	*	*	*	*	*			FJ449962	Sanger sequencing/ABI	Chen et al. 2010	Journal of Plant Growth Regulation	10.1007/s00344-010-9139-y	2010	Teixeira et al. 2015
Epidendroideae	Malaxideae	Dendrobiinae	Dendrobium	Dendrobium loddigesii		Dendrobium loddigesii	AU		Epiphytic	adults		China	NC_036355.1	JN388569.1			*	*	*	*	*	*	*			FJ449963	Sanger sequencing/ABI	Chen et al. 2010	Journal of Plant Growth Regulation	10.1007/s00344-010-9139-y	2010	Teixeira et al. 2015
Epidendroideae	Malaxideae	Dendrobiinae	Dendrobium	Dendrobium loddigesii		Dendrobium loddigesii	AU		Epiphytic	adults		China	NC_036355.1	JN388569.1			*	*	*	*	*	*	*			FJ449976	Sanger sequencing/ABI	Chen et al. 2010	Journal of Plant Growth Regulation	10.1007/s00344-010-9139-y	2010	Teixeira et al. 2015
Epidendroideae	Malaxideae	Dendrobiinae	Dendrobium	Dendrobium loddigesii		Dendrobium loddigesii	AU		Epiphytic	adults		China	NC_036355.1	JN388569.1			*	*	*	*	*	*	*			FJ449977	Sanger sequencing/ABI	Chen et al. 2010	Journal of Plant Growth Regulation	10.1007/s00344-010-9139-y	2010	Teixeira et al. 2015
Epidendroideae	Malaxideae	Dendrobiinae	Dendrobium	Dendrobium loddigesii		Dendrobium loddigesii	AU		Epiphytic	adults		China	NC_036355.1	JN388569.1			*	*	*	*	*	*	*			FJ449978	Sanger sequencing/ABI	Chen et al. 2010	Journal of Plant Growth Regulation	10.1007/s00344-010-9139-y	2010	Teixeira et al. 2015
Epidendroideae	Malaxideae	Dendrobiinae	Dendrobium	Dendrobium loddigesii		Dendrobium loddigesii	AU		Epiphytic	adults		China	NC_036355.1	JN388569.1			*	*	*	*	*	*	*			FJ449979	Sanger sequencing/ABI	Chen et al. 2010	Journal of Plant Growth Regulation	10.1007/s00344-010-9139-y	2010	Teixeira et al. 2015
Epidendroideae	Malaxideae	Dendrobiinae	Dendrobium	Dendrobium loddigesii		Dendrobium loddigesii	AU		Epiphytic	adults		China	NC_036355.1	JN388569.1			*	*	*	*	*	*	*			FJ449980	Sanger sequencing/ABI	Chen et al. 2010	Journal of Plant Growth Regulation	10.1007/s00344-010-9139-y	2010	Teixeira et al. 2015
Epidendroideae	Malaxideae	Dendrobiinae	Dendrobium	Dendrobium loddigesii		Dendrobium loddigesii	AU		Epiphytic	adults		China	NC_036355.1	JN388569.1			*	*	*	*	*	*	*			FJ449994	Sanger sequencing/ABI	Chen et al. 2010	Journal of Plant Growth Regulation	10.1007/s00344-010-9139-y	2010	Teixeira et al. 2015
Epidendroideae	Malaxideae	Dendrobiinae	Dendrobium	Dendrobium loddigesii		Dendrobium loddigesii	AU		Epiphytic	adults		China	NC_036355.1	JN388569.1			*	*	*	*	*	*	*			FJ449995	Sanger sequencing/ABI	Chen et al. 2010	Journal of Plant Growth Regulation	10.1007/s00344-010-9139-y	2010	Teixeira et al. 2015
Epidendroideae	Malaxideae	Dendrobiinae	Dendrobium	Dendrobium loddigesii		Dendrobium loddigesii	AU		Epiphytic	adults		China	NC_036355.1	JN388569.1			*	*	*	*	*	*	*			FJ450015	Sanger sequencing/ABI	Chen et al. 2010	Journal of Plant Growth Regulation	10.1007/s00344-010-9139-y	2010	Teixeira et al. 2015
Epidendroideae	Malaxideae	Dendrobiinae	Dendrobium	Dendrobium loddigesii		Dendrobium loddigesii	AU		Epiphytic	adults		China	NC_036355.1	JN388569.1			*	*	*	*	*	*	*			FJ450016	Sanger sequencing/ABI	Chen et al. 2010	Journal of Plant Growth Regulation	10.1007/s00344-010-9139-y	2010	Teixeira et al. 2015
Epidendroideae	Malaxideae	Dendrobiinae	Dendrobium	Dendrobium loddigesii		Dendrobium loddigesii	AU		Epiphytic	adults		China	NC_036355.1	JN388569.1			*	*	*	*	*	*	*			FJ450022	Sanger sequencing/ABI	Chen et al. 2010	Journal of Plant Growth Regulation	10.1007/s00344-010-9139-y	2010	Teixeira et al. 2015
Epidendroideae	Malaxideae	Dendrobiinae	Dendrobium	Dendrobium loddigesii		Dendrobium loddigesii	AU		Epiphytic	adults		China	NC_036355.1	JN388569.1			*	*	*	*	*	*	*			FJ450034	Sanger sequencing/ABI	Chen et al. 2010	Journal of Plant Growth Regulation	10.1007/s00344-010-9139-y	2010	Teixeira et al. 2015
Epidendroideae	Malaxideae	Dendrobiinae	Dendrobium	Dendrobium loddigesii		Dendrobium loddigesii	AU		Epiphytic	adults		China	NC_036355.1	JN388569.1			*	*	*	*	*	*	*			FJ450037	Sanger sequencing/ABI	Chen et al. 2010	Journal of Plant Growth Regulation	10.1007/s00344-010-9139-y	2010	Teixeira et al. 2015
Epidendroideae	Malaxideae	Dendrobiinae	Dendrobium	Dendrobium loddigesii		Dendrobium loddigesii	AU		Epiphytic	adults		China	NC_036355.1	JN388569.1			*	*	*	*	*	*	*			FJ450038	Sanger sequencing/ABI	Chen et al. 2010	Journal of Plant Growth Regulation	10.1007/s00344-010-9139-y	2010	Teixeira et al. 2015
Epidendroideae	Malaxideae	Dendrobiinae	Dendrobium	Dendrobium loddigesii		Dendrobium loddigesii	AU		Epiphytic	adults		China	NC_036355.1	JN388569.1			*	*	*	*	*	*	*			FJ450045	Sanger sequencing/ABI	Chen et al. 2010	Journal of Plant Growth Regulation	10.1007/s00344-010-9139-y	2010	Teixeira et al. 2015
Epidendroideae	Malaxideae	Dendrobiinae	Dendrobium	Dendrobium loddigesii		Dendrobium loddigesii	AU		Epiphytic	adults		China	NC_036355.1	JN388569.1			*	*	*	*	*	*	*			GQ895137	Sanger sequencing/ABI	Chen et al. 2010	Journal of Plant Growth Regulation	10.1007/s00344-010-9139-y	2010	Teixeira et al. 2015
Epidendroideae	Malaxideae	Dendrobiinae	Dendrobium	Dendrobium moniliforme		Dendrobium moniliforme	AU		Epiphytic	adults	Tropical forest	China	NC_035154.1	GU339111.1			*	*	*	*	*	*	*					Chen et al. 2011	World Journal of Microbiology/Biotechnology	link.springer.com/10.1007/s11274-010-0544-y	2011	Teixeira et al. 2015
Epidendroideae	Malaxideae	Dendrobiinae	Dendrobium	Dendrobium moniliforme		Dendrobium moniliforme	AU		Epiphytic			Nepal	NC_035154.1	GU339111.1			*	*	*	*	*	*	*			MH532310	Sanger sequencing	Shah et al. 2019	Plants	doi.org/10.3390/plants8010005	2019
Epidendroideae	Malaxideae	Dendrobiinae	Dendrobium	Dendrobium moniliforme		Dendrobium moniliforme	AU		Epiphytic			Nepal	NC_035154.1	GU339111.1			*	*	*	*	*	*	*			MH532311	Sanger sequencing	Shah et al. 2019	Plants	doi.org/10.3390/plants8010005	2019
Epidendroideae	Malaxideae	Dendrobiinae	Dendrobium	Dendrobium moniliforme		Dendrobium moniliforme	AU		Epiphytic			Nepal	NC_035154.1	GU339111.1			*	*	*	*	*	*	*			MH532312	Sanger sequencing	Shah et al. 2019	Plants	doi.org/10.3390/plants8010005	2019
Epidendroideae	Malaxideae	Dendrobiinae	Dendrobium	Dendrobium moniliforme		Dendrobium moniliforme	AU		Epiphytic			Nepal	NC_035154.1	GU339111.1			*	*	*	*	*	*	*			MH532313	Sanger sequencing	Shah et al. 2019	Plants	doi.org/10.3390/plants8010005	2019
Epidendroideae	Malaxideae	Dendrobiinae	Dendrobium	Dendrobium moniliforme		Dendrobium moniliforme	AU		Epiphytic			Nepal	NC_035154.1	GU339111.1			*	*	*	*	*	*	*			MH532314	Sanger sequencing	Shah et al. 2019	Plants	doi.org/10.3390/plants8010005	2019
Epidendroideae	Malaxideae	Dendrobiinae	Dendrobium	Dendrobium moniliforme		Dendrobium moniliforme	AU		Epiphytic			Nepal	NC_035154.1	GU339111.1			*	*	*	*	*	*	*			MH532315	Sanger sequencing	Shah et al. 2019	Plants	doi.org/10.3390/plants8010005	2019
Epidendroideae	Malaxideae	Dendrobiinae	Dendrobium	Dendrobium moniliforme		Dendrobium moniliforme	AU		Epiphytic			Nepal	NC_035154.1	GU339111.1			*	*	*	*	*	*	*			MH532316	Sanger sequencing	Shah et al. 2019	Plants	doi.org/10.3390/plants8010005	2019
Epidendroideae	Malaxideae	Dendrobiinae	Dendrobium	Dendrobium moniliforme		Dendrobium moniliforme	AU		Epiphytic			Nepal	NC_035154.1	GU339111.1			*	*	*	*	*	*	*			MH532317	Sanger sequencing	Shah et al. 2019	Plants	doi.org/10.3390/plants8010005	2019
Epidendroideae	Malaxideae	Dendrobiinae	Dendrobium	Dendrobium moniliforme		Dendrobium moniliforme	AU		Epiphytic			Nepal	NC_035154.1	GU339111.1			*	*	*	*	*	*	*			MH532318	Sanger sequencing	Shah et al. 2019	Plants	doi.org/10.3390/plants8010005	2019
Epidendroideae	Malaxideae	Dendrobiinae	Dendrobium	Dendrobium moschatum		Dendrobium moschatum	AU		Epiphytic	adults	Greenhouse	Moscow		AB593616.1			KY966853.1	KF177633.1	KF143598.1	KF177531.1	MG490354.1					AF291061 EF590328 AY213655 DQ093688	Sanger sequencing	Tsavkelova et al. 2008	Fungal Genetics/Biology	doi.org/10.1016/j.fgb.2008.07.011	2008	Teixeira et al. 2015
Epidendroideae	Malaxideae	Dendrobiinae	Dendrobium	Dendrobium nobile		Dendrobium nobile	AU		Epiphytic	protocorms	cliffs or tree trunks	China	NC_029456.1	JN388579.1			*	*	*	*	*	*	*					Wang et al. 2011	World Journal of Microbiology/Biotechnology	link.springer.com/10.1007/s11274-011-0667-9	2011	Rasmussen et al. 2015
Epidendroideae	Malaxideae	Dendrobiinae	Dendrobium	Dendrobium nobile		Dendrobium nobile	AU		Epiphytic	adults	Tropical forest	China	NC_029456.1	JN388579.1			*	*	*	*	*	*	*					Chen et al. 2011	World Journal of Microbiology/Biotechnology	link.springer.com/10.1007/s11274-010-0544-y	2011	Teixeira et al. 2015
Epidendroideae	Malaxideae	Dendrobiinae	Dendrobium	Dendrobium nobile		Dendrobium nobile	AU		Epiphytic	adults	tropical forest	China	NC_029456.1	JN388579.1			*	*	*	*	*	*	*			EU678652 EU678653 EU678653 EU678655 EU678656 EU678658 EU678659 EU678665	Sanger sequencing	Yuan et al. 2009	World Journal of Microbiology/Biotechnology	link.springer.com/10.1007/s11274-008-9893-1	2009	Teixeira et al. 2015
Epidendroideae	Malaxideae	Dendrobiinae	Dendrobium	Dendrobium nobile		Dendrobium nobile	AU		Terrestrial/Lithophytic	whole shoot	tropical forest	China	NC_029456.1	JN388579.1			*	*	*	*	*	*	*			JN863900 JN863903	Sanger sequencing	Tan et al. 2014	Scientia Horticulturae	doi.org/10.1016/j.scienta.2013.10.031	2014	Teixeira et al. 2015
Epidendroideae	Malaxideae	Dendrobiinae	Dendrobium	Dendrobium nobile		Dendrobium nobile	AU		Terrestrial/Lithophytic	adults	tropical forest	China	NC_029456.1	JN388579.1			*	*	*	*	*	*	*			KX587473 KX587475 KX587477 KX587478 KX587479 KX587480 KX587486	Sanger sequencing/ABI	Xing et al. 2017	Science China Life Sciences	10.1007/s11427-017-9020-1	2017
Epidendroideae	Malaxideae	Dendrobiinae	Dendrobium	Dendrobium nobile		Dendrobium nobile	AU		Terrestrial/Lithophytic	adult	tropical forest	China	NC_029456.1	JN388579.1			*	*	*	*	*	*	*			AB286935	Sanger sequencing	Chen et al. 2012	Mycorrhiza	10.1007/s00572-011-0404-0	2012
Epidendroideae	Malaxideae	Dendrobiinae	Dendrobium	Dendrobium nobile		Dendrobium nobile	AU		Terrestrial/Lithophytic	adult	tropical forest	China	NC_029456.1	JN388579.1			*	*	*	*	*	*	*			AJ242904	Sanger sequencing	Chen et al. 2012	Mycorrhiza	10.1007/s00572-011-0404-0	2012
Epidendroideae	Malaxideae	Dendrobiinae	Dendrobium	Dendrobium nobile		Dendrobium nobile	AU		Terrestrial/Lithophytic	adult	tropical forest	China	NC_029456.1	JN388579.1			*	*	*	*	*	*	*			AY927993	Sanger sequencing	Chen et al. 2012	Mycorrhiza	10.1007/s00572-011-0404-0	2012
Epidendroideae	Malaxideae	Dendrobiinae	Dendrobium	Dendrobium nobile		Dendrobium nobile	AU		Terrestrial/Lithophytic	adult	tropical forest	China	NC_029456.1	JN388579.1			*	*	*	*	*	*	*			EU910926	Sanger sequencing	Chen et al. 2012	Mycorrhiza	10.1007/s00572-011-0404-0	2012
Epidendroideae	Malaxideae	Dendrobiinae	Dendrobium	Dendrobium nobile		Dendrobium nobile	AU		Terrestrial/Lithophytic	adult	tropical forest	China	NC_029456.1	JN388579.1			*	*	*	*	*	*	*			FJ205470	Sanger sequencing	Chen et al. 2012	Mycorrhiza	10.1007/s00572-011-0404-0	2012
Epidendroideae	Malaxideae	Dendrobiinae	Dendrobium	Dendrobium nobile		Dendrobium nobile	AU		Terrestrial/Lithophytic	adult	tropical forest	China	NC_029456.1	JN388579.1			*	*	*	*	*	*	*			FJ233188	Sanger sequencing	Chen et al. 2012	Mycorrhiza	10.1007/s00572-011-0404-0	2012
Epidendroideae	Malaxideae	Dendrobiinae	Dendrobium	Dendrobium nobile		Dendrobium nobile	AU		Terrestrial/Lithophytic	adult	tropical forest	China	NC_029456.1	JN388579.1			*	*	*	*	*	*	*			FM991735	Sanger sequencing	Chen et al. 2012	Mycorrhiza	10.1007/s00572-011-0404-0	2012
Epidendroideae	Malaxideae	Dendrobiinae	Dendrobium	Dendrobium nobile		Dendrobium nobile	AU		Terrestrial/Lithophytic	adult	tropical forest	China	NC_029456.1	JN388579.1			*	*	*	*	*	*	*			GQ120492	Sanger sequencing	Chen et al. 2012	Mycorrhiza	10.1007/s00572-011-0404-0	2012
Epidendroideae	Malaxideae	Dendrobiinae	Dendrobium	Dendrobium nobile		Dendrobium nobile	AU		Terrestrial/Lithophytic	adult	tropical forest	China	NC_029456.1	JN388579.1			*	*	*	*	*	*	*			GU300093	Sanger sequencing	Chen et al. 2012	Mycorrhiza	10.1007/s00572-011-0404-0	2012
Epidendroideae	Malaxideae	Dendrobiinae	Dendrobium	Dendrobium nobile		Dendrobium nobile	AU		Terrestrial/Lithophytic	adult	tropical forest	China	NC_029456.1	JN388579.1			*	*	*	*	*	*	*			GU300097	Sanger sequencing	Chen et al. 2012	Mycorrhiza	10.1007/s00572-011-0404-0	2012
Epidendroideae	Malaxideae	Dendrobiinae	Dendrobium	Dendrobium nobile		Dendrobium nobile	AU		Terrestrial/Lithophytic	adult	tropical forest	China	NC_029456.1	JN388579.1			*	*	*	*	*	*	*			GU324751	Sanger sequencing	Chen et al. 2012	Mycorrhiza	10.1007/s00572-011-0404-0	2012
Epidendroideae	Malaxideae	Dendrobiinae	Dendrobium	Dendrobium nobile		Dendrobium nobile	AU		Terrestrial/Lithophytic	adult	tropical forest	China	NC_029456.1	JN388579.1			*	*	*	*	*	*	*					Chen et al. 2012	Mycorrhiza	10.1007/s00572-011-0404-0	2012
Epidendroideae	Malaxideae	Dendrobiinae	Dendrobium	Dendrobium nobile		Dendrobium nobile	AU		Terrestrial/Lithophytic	protocorms	tropical forest	China	NC_029456.1	JN388579.1			*	*	*	*	*	*	*			AB220241	Sanger sequencing	Chen et al. 2012	Mycorrhiza	10.1007/s00572-011-0404-0	2012
Epidendroideae	Malaxideae	Dendrobiinae	Dendrobium	Dendrobium nobile		Dendrobium nobile	AU		Terrestrial/Lithophytic	protocorms	tropical forest	China	NC_029456.1	JN388579.1			*	*	*	*	*	*	*			FJ613194	Sanger sequencing	Chen et al. 2012	Mycorrhiza	10.1007/s00572-011-0404-0	2012
Epidendroideae	Malaxideae	Dendrobiinae	Dendrobium	Dendrobium nobile		Dendrobium nobile	AU		Terrestrial/Lithophytic	protocorms	tropical forest	China	NC_029456.1	JN388579.1			*	*	*	*	*	*	*			FJ947050	Sanger sequencing	Chen et al. 2012	Mycorrhiza	10.1007/s00572-011-0404-0	2012
Epidendroideae	Malaxideae	Dendrobiinae	Dendrobium	Dendrobium nobile		Dendrobium nobile	AU		Terrestrial/Lithophytic	protocorms	tropical forest	China	NC_029456.1	JN388579.1			*	*	*	*	*	*	*			FJ948142	Sanger sequencing	Chen et al. 2012	Mycorrhiza	10.1007/s00572-011-0404-0	2012
Epidendroideae	Malaxideae	Dendrobiinae	Dendrobium	Dendrobium nobile		Dendrobium nobile	AU		Terrestrial/Lithophytic	protocorms	tropical forest	China	NC_029456.1	JN388579.1			*	*	*	*	*	*	*			GU220382	Sanger sequencing	Chen et al. 2012	Mycorrhiza	10.1007/s00572-011-0404-0	2012
Epidendroideae	Malaxideae	Dendrobiinae	Dendrobium	Dendrobium pendulum		Dendrobium pendulum	AU		Epiphytic	adults	Tropical forest	China	NC_029705.1	JN388596.1			*	*	*	*	*	*	*					Chen et al. 2011	World Journal of Microbiology/Biotechnology	link.springer.com/10.1007/s11274-010-0544-y	2011	Teixeira et al. 2015
Epidendroideae	Malaxideae	Dendrobiinae	Dendrobium	Dendrobium primulinum	Dendrobium polyanthum	Dendrobium polyanthum	AU		Epiphytic	adults	Tropical forest	China	NC_035321.1	JN388598.1			*	*	*	*	*	*	*					Chen et al. 2011	World Journal of Microbiology/Biotechnology	link.springer.com/10.1007/s11274-010-0544-y	2011	Teixeira et al. 2015
Epidendroideae	Malaxideae	Dendrobiinae	Dendrobium	Dendrobium pulchellum		Dendrobium pulchellum	AU		Epiphytic	Seeds		Thailand		KY966577.1			KF143712.1	KF177644.1	KF143609.1	KF177541.1						GU166410 GU166403		Swangmaneecharern et al. 2012	Scientia Horticulturae	doi.org/10.1016/j.scienta.2012.09.013	2012
Epidendroideae	Malaxideae	Dendrobiinae	Dendrobium	Dendrobium salaccense		Dendrobium salaccense	AU		Epiphytic/Lithophytic	adults	tropical forest	China	NC_035332.1	JN388577.1			*	*	*	*	*	*	*			KX587490	Sanger sequencing/ABI	Xing et al. 2017	Science China Life Sciences	10.1007/s11427-017-9020-1	2017
Epidendroideae	Malaxideae	Dendrobiinae	Dendrobium	Dendrobium sinense		Dendrobium sinense	AU		Epiphytic	adults	tropical tree trunks	China		KJ210497.1			KF143720.1	KF177651.1	KF143617.1	KF177548.1						KY432304	Sanger sequencing	Wang et al. 2017	Mycorrhiza	link.springer.com/10.1007/s00572-017-0787-7	2017
Epidendroideae	Malaxideae	Dendrobiinae	Dendrobium	Dendrobium sinense		Dendrobium sinense	AU		Epiphytic	adults	tropical tree trunks	China		KJ210497.1			KF143720.1	KF177651.1	KF143617.1	KF177548.1						KY432305	Sanger sequencing	Wang et al. 2017	Mycorrhiza	link.springer.com/10.1007/s00572-017-0787-7	2017
Epidendroideae	Malaxideae	Dendrobiinae	Dendrobium	Dendrobium sinense		Dendrobium sinense	AU		Epiphytic	adults	tropical tree trunks	China		KJ210497.1			KF143720.1	KF177651.1	KF143617.1	KF177548.1						KY432306	Sanger sequencing	Wang et al. 2017	Mycorrhiza	link.springer.com/10.1007/s00572-017-0787-7	2017
Epidendroideae	Malaxideae	Dendrobiinae	Dendrobium	Dendrobium sinense		Dendrobium sinense	AU		Epiphytic	adults	tropical tree trunks	China		KJ210497.1			KF143720.1	KF177651.1	KF143617.1	KF177548.1						KY432307	Sanger sequencing	Wang et al. 2017	Mycorrhiza	link.springer.com/10.1007/s00572-017-0787-7	2017
Epidendroideae	Malaxideae	Dendrobiinae	Dendrobium	Dendrobium sinense		Dendrobium sinense	AU		Epiphytic	adults	tropical tree trunks	China		KJ210497.1			KF143720.1	KF177651.1	KF143617.1	KF177548.1						KY432308	Sanger sequencing	Wang et al. 2017	Mycorrhiza	link.springer.com/10.1007/s00572-017-0787-7	2017
Epidendroideae	Malaxideae	Dendrobiinae	Dendrobium	Dendrobium sinense		Dendrobium sinense	AU		Epiphytic	adults	tropical tree trunks	China		KJ210497.1			KF143720.1	KF177651.1	KF143617.1	KF177548.1						KY432309	Sanger sequencing	Wang et al. 2017	Mycorrhiza	link.springer.com/10.1007/s00572-017-0787-7	2017
Epidendroideae	Malaxideae	Dendrobiinae	Dendrobium	Dendrobium sinense		Dendrobium sinense	AU		Epiphytic	adults	tropical tree trunks	China		KJ210497.1			KF143720.1	KF177651.1	KF143617.1	KF177548.1						KY432310	Sanger sequencing	Wang et al. 2017	Mycorrhiza	link.springer.com/10.1007/s00572-017-0787-7	2017
Epidendroideae	Malaxideae	Dendrobiinae	Dendrobium	Dendrobium sinense		Dendrobium sinense	AU		Epiphytic	adults	tropical tree trunks	China		KJ210497.1			KF143720.1	KF177651.1	KF143617.1	KF177548.1						KY432311	Sanger sequencing	Wang et al. 2017	Mycorrhiza	link.springer.com/10.1007/s00572-017-0787-7	2017
Epidendroideae	Malaxideae	Dendrobiinae	Dendrobium	Dendrobium sinense		Dendrobium sinense	AU		Epiphytic	adults	tropical tree trunks	China		KJ210497.1			KF143720.1	KF177651.1	KF143617.1	KF177548.1						KY432312	Sanger sequencing	Wang et al. 2017	Mycorrhiza	link.springer.com/10.1007/s00572-017-0787-7	2017
Epidendroideae	Malaxideae	Dendrobiinae	Dendrobium	Dendrobium sinense		Dendrobium sinense	AU		Epiphytic	adults	tropical tree trunks	China		KJ210497.1			KF143720.1	KF177651.1	KF143617.1	KF177548.1						KY432313	Sanger sequencing	Wang et al. 2017	Mycorrhiza	link.springer.com/10.1007/s00572-017-0787-7	2017
Epidendroideae	Malaxideae	Dendrobiinae	Dendrobium	Dendrobium sinense		Dendrobium sinense	AU		Epiphytic	adults	tropical tree trunks	China		KJ210497.1			KF143720.1	KF177651.1	KF143617.1	KF177548.1						KY432314	Sanger sequencing	Wang et al. 2017	Mycorrhiza	link.springer.com/10.1007/s00572-017-0787-7	2017
Epidendroideae	Malaxideae	Dendrobiinae	Dendrobium	Dendrobium sinense		Dendrobium sinense	AU		Epiphytic	adults	tropical tree trunks	China		KJ210497.1			KF143720.1	KF177651.1	KF143617.1	KF177548.1						KY432315	Sanger sequencing	Wang et al. 2017	Mycorrhiza	link.springer.com/10.1007/s00572-017-0787-7	2017
Epidendroideae	Malaxideae	Dendrobiinae	Dendrobium	Dendrobium sinense		Dendrobium sinense	AU		Epiphytic	adults	tropical tree trunks	China		KJ210497.1			KF143720.1	KF177651.1	KF143617.1	KF177548.1						KY432316	Sanger sequencing	Wang et al. 2017	Mycorrhiza	link.springer.com/10.1007/s00572-017-0787-7	2017
Epidendroideae	Malaxideae	Dendrobiinae	Dendrobium	Dendrobium sinense		Dendrobium sinense	AU		Epiphytic	adults	tropical tree trunks	China		KJ210497.1			KF143720.1	KF177651.1	KF143617.1	KF177548.1						KY432317	Sanger sequencing	Wang et al. 2017	Mycorrhiza	link.springer.com/10.1007/s00572-017-0787-7	2017
Epidendroideae	Malaxideae	Dendrobiinae	Dendrobium	Dendrobium sinense		Dendrobium sinense	AU		Epiphytic	adults	tropical tree trunks	China		KJ210497.1			KF143720.1	KF177651.1	KF143617.1	KF177548.1						KY432318	Sanger sequencing	Wang et al. 2017	Mycorrhiza	link.springer.com/10.1007/s00572-017-0787-7	2017
Epidendroideae	Malaxideae	Dendrobiinae	Dendrobium	Dendrobium sinense		Dendrobium sinense	AU		Epiphytic	adults	tropical tree trunks	China		KJ210497.1			KF143720.1	KF177651.1	KF143617.1	KF177548.1						KY432319	Sanger sequencing	Wang et al. 2017	Mycorrhiza	link.springer.com/10.1007/s00572-017-0787-7	2017
Epidendroideae	Malaxideae	Dendrobiinae	Dendrobium	Dendrobium sinense		Dendrobium sinense	AU		Epiphytic	adults	tropical tree trunks	China		KJ210497.1			KF143720.1	KF177651.1	KF143617.1	KF177548.1						KY432320	Sanger sequencing	Wang et al. 2017	Mycorrhiza	link.springer.com/10.1007/s00572-017-0787-7	2017
Epidendroideae	Malaxideae	Dendrobiinae	Dendrobium	Dendrobium sinense		Dendrobium sinense	AU		Epiphytic	adults	tropical tree trunks	China		KJ210497.1			KF143720.1	KF177651.1	KF143617.1	KF177548.1						KY432321	Sanger sequencing	Wang et al. 2017	Mycorrhiza	link.springer.com/10.1007/s00572-017-0787-7	2017
Epidendroideae	Malaxideae	Dendrobiinae	Dendrobium	Dendrobium sinense		Dendrobium sinense	AU		Epiphytic	adults	tropical tree trunks	China		KJ210497.1			KF143720.1	KF177651.1	KF143617.1	KF177548.1						KY432322	Sanger sequencing	Wang et al. 2017	Mycorrhiza	link.springer.com/10.1007/s00572-017-0787-7	2017
Epidendroideae	Malaxideae	Dendrobiinae	Dendrobium	Dendrobium sinense		Dendrobium sinense	AU		Epiphytic	adults	tropical tree trunks	China		KJ210497.1			KF143720.1	KF177651.1	KF143617.1	KF177548.1						KY432323	Sanger sequencing	Wang et al. 2017	Mycorrhiza	link.springer.com/10.1007/s00572-017-0787-7	2017
Epidendroideae	Malaxideae	Dendrobiinae	Dendrobium	Dendrobium sinense		Dendrobium sinense	AU		Epiphytic	adults	tropical tree trunks	China		KJ210497.1			KF143720.1	KF177651.1	KF143617.1	KF177548.1						KY432324	Sanger sequencing	Wang et al. 2017	Mycorrhiza	link.springer.com/10.1007/s00572-017-0787-7	2017
Epidendroideae	Malaxideae	Dendrobiinae	Dendrobium	Dendrobium sinense		Dendrobium sinense	AU		Epiphytic	adults	tropical tree trunks	China		KJ210497.1			KF143720.1	KF177651.1	KF143617.1	KF177548.1						KY432325	Sanger sequencing	Wang et al. 2017	Mycorrhiza	link.springer.com/10.1007/s00572-017-0787-7	2017
Epidendroideae	Malaxideae	Dendrobiinae	Dendrobium	Dendrobium sinense		Dendrobium sinense	AU		Epiphytic	adults	tropical tree trunks	China		KJ210497.1			KF143720.1	KF177651.1	KF143617.1	KF177548.1						KY432326	Sanger sequencing	Wang et al. 2017	Mycorrhiza	link.springer.com/10.1007/s00572-017-0787-7	2017
Epidendroideae	Malaxideae	Dendrobiinae	Dendrobium	Dendrobium sinense		Dendrobium sinense	AU		Epiphytic	adults	tropical tree trunks	China		KJ210497.1			KF143720.1	KF177651.1	KF143617.1	KF177548.1						KY432327	Sanger sequencing	Wang et al. 2017	Mycorrhiza	link.springer.com/10.1007/s00572-017-0787-7	2017
Epidendroideae	Malaxideae	Dendrobiinae	Dendrobium	Dendrobium sinense		Dendrobium sinense	AU		Epiphytic	adults	tropical tree trunks	China		KJ210497.1			KF143720.1	KF177651.1	KF143617.1	KF177548.1						KY432328	Sanger sequencing	Wang et al. 2017	Mycorrhiza	link.springer.com/10.1007/s00572-017-0787-7	2017
Epidendroideae	Malaxideae	Dendrobiinae	Dendrobium	Dendrobium sinense		Dendrobium sinense	AU		Epiphytic	adults	tropical tree trunks	China		KJ210497.1			KF143720.1	KF177651.1	KF143617.1	KF177548.1						KY432329	Sanger sequencing	Wang et al. 2017	Mycorrhiza	link.springer.com/10.1007/s00572-017-0787-7	2017
Epidendroideae	Malaxideae	Dendrobiinae	Dendrobium	Dendrobium sinense		Dendrobium sinense	AU		Epiphytic	adults	tropical tree trunks	China		KJ210497.1			KF143720.1	KF177651.1	KF143617.1	KF177548.1						KY432330	Sanger sequencing	Wang et al. 2017	Mycorrhiza	link.springer.com/10.1007/s00572-017-0787-7	2017
Epidendroideae	Malaxideae	Dendrobiinae	Dendrobium	Dendrobium sinense		Dendrobium sinense	AU		Epiphytic	adults	tropical tree trunks	China		KJ210497.1			KF143720.1	KF177651.1	KF143617.1	KF177548.1						KY432331	Sanger sequencing	Wang et al. 2017	Mycorrhiza	link.springer.com/10.1007/s00572-017-0787-7	2017
Epidendroideae	Malaxideae	Dendrobiinae	Dendrobium	Dendrobium sinense		Dendrobium sinense	AU		Epiphytic	adults	tropical tree trunks	China		KJ210497.1			KF143720.1	KF177651.1	KF143617.1	KF177548.1						KY432332	Sanger sequencing	Wang et al. 2017	Mycorrhiza	link.springer.com/10.1007/s00572-017-0787-7	2017
Epidendroideae	Malaxideae	Dendrobiinae	Dendrobium	Dendrobium sinense		Dendrobium sinense	AU		Epiphytic	adults	tropical tree trunks	China		KJ210497.1			KF143720.1	KF177651.1	KF143617.1	KF177548.1						KY432333	Sanger sequencing	Wang et al. 2017	Mycorrhiza	link.springer.com/10.1007/s00572-017-0787-7	2017
Epidendroideae	Malaxideae	Dendrobiinae	Dendrobium	Dendrobium sinense		Dendrobium sinense	AU		Epiphytic	adults	tropical tree trunks	China		KJ210497.1			KF143720.1	KF177651.1	KF143617.1	KF177548.1						KY432334	Sanger sequencing	Wang et al. 2017	Mycorrhiza	link.springer.com/10.1007/s00572-017-0787-7	2017
Epidendroideae	Malaxideae	Dendrobiinae	Dendrobium	Dendrobium sinense		Dendrobium sinense	AU		Epiphytic	adults	tropical tree trunks	China		KJ210497.1			KF143720.1	KF177651.1	KF143617.1	KF177548.1						KY432335	Sanger sequencing	Wang et al. 2017	Mycorrhiza	link.springer.com/10.1007/s00572-017-0787-7	2017
Epidendroideae	Malaxideae	Dendrobiinae	Dendrobium	Dendrobium sinense		Dendrobium sinense	AU		Epiphytic	adults	tropical tree trunks	China		KJ210497.1			KF143720.1	KF177651.1	KF143617.1	KF177548.1						KY432336	Sanger sequencing	Wang et al. 2017	Mycorrhiza	link.springer.com/10.1007/s00572-017-0787-7	2017
Epidendroideae	Malaxideae	Dendrobiinae	Dendrobium	Dendrobium sinense		Dendrobium sinense	AU		Epiphytic	adults	tropical tree trunks	China		KJ210497.1			KF143720.1	KF177651.1	KF143617.1	KF177548.1						KY432337	Sanger sequencing	Wang et al. 2017	Mycorrhiza	link.springer.com/10.1007/s00572-017-0787-7	2017
Epidendroideae	Malaxideae	Dendrobiinae	Dendrobium	Dendrobium sinense		Dendrobium sinense	AU		Epiphytic	adults	tropical tree trunks	China		KJ210497.1			KF143720.1	KF177651.1	KF143617.1	KF177548.1						KY432338	Sanger sequencing	Wang et al. 2017	Mycorrhiza	link.springer.com/10.1007/s00572-017-0787-7	2017
Epidendroideae	Malaxideae	Dendrobiinae	Dendrobium	Dendrobium sinense		Dendrobium sinense	AU		Epiphytic	adults	tropical tree trunks	China		KJ210497.1			KF143720.1	KF177651.1	KF143617.1	KF177548.1						KY432339	Sanger sequencing	Wang et al. 2017	Mycorrhiza	link.springer.com/10.1007/s00572-017-0787-7	2017
Epidendroideae	Malaxideae	Dendrobiinae	Dendrobium	Dendrobium sinense		Dendrobium sinense	AU		Epiphytic	adults	tropical tree trunks	China		KJ210497.1			KF143720.1	KF177651.1	KF143617.1	KF177548.1						KY432340	Sanger sequencing	Wang et al. 2017	Mycorrhiza	link.springer.com/10.1007/s00572-017-0787-7	2017
Epidendroideae	Malaxideae	Dendrobiinae	Dendrobium	Dendrobium sinense		Dendrobium sinense	AU		Epiphytic	adults	tropical tree trunks	China		KJ210497.1			KF143720.1	KF177651.1	KF143617.1	KF177548.1						KY432341	Sanger sequencing	Wang et al. 2017	Mycorrhiza	link.springer.com/10.1007/s00572-017-0787-7	2017
Epidendroideae	Malaxideae	Dendrobiinae	Dendrobium	Dendrobium sinense		Dendrobium sinense	AU		Epiphytic	adults	tropical tree trunks	China		KJ210497.1			KF143720.1	KF177651.1	KF143617.1	KF177548.1						KY432342	Sanger sequencing	Wang et al. 2017	Mycorrhiza	link.springer.com/10.1007/s00572-017-0787-7	2017
Epidendroideae	Malaxideae	Dendrobiinae	Dendrobium	Dendrobium sinense		Dendrobium sinense	AU		Epiphytic	adults	tropical tree trunks	China		KJ210497.1			KF143720.1	KF177651.1	KF143617.1	KF177548.1						KY432343	Sanger sequencing	Wang et al. 2017	Mycorrhiza	link.springer.com/10.1007/s00572-017-0787-7	2017
Epidendroideae	Malaxideae	Dendrobiinae	Dendrobium	Dendrobium sinense		Dendrobium sinense	AU		Epiphytic	adults	tropical tree trunks	China		KJ210497.1			KF143720.1	KF177651.1	KF143617.1	KF177548.1						KY432344	Sanger sequencing	Wang et al. 2017	Mycorrhiza	link.springer.com/10.1007/s00572-017-0787-7	2017
Epidendroideae	Malaxideae	Dendrobiinae	Dendrobium	Dendrobium sinense		Dendrobium sinense	AU		Epiphytic	adults	tropical tree trunks	China		KJ210497.1			KF143720.1	KF177651.1	KF143617.1	KF177548.1						KY432345	Sanger sequencing	Wang et al. 2017	Mycorrhiza	link.springer.com/10.1007/s00572-017-0787-7	2017
Epidendroideae	Malaxideae	Dendrobiinae	Dendrobium	Dendrobium sinense		Dendrobium sinense	AU		Epiphytic	adults	tropical tree trunks	China		KJ210497.1			KF143720.1	KF177651.1	KF143617.1	KF177548.1						KY432346	Sanger sequencing	Wang et al. 2017	Mycorrhiza	link.springer.com/10.1007/s00572-017-0787-7	2017
Epidendroideae	Malaxideae	Dendrobiinae	Dendrobium	Dendrobium sinense		Dendrobium sinense	AU		Epiphytic	adults	tropical tree trunks	China		KJ210497.1			KF143720.1	KF177651.1	KF143617.1	KF177548.1						KY432347	Sanger sequencing	Wang et al. 2017	Mycorrhiza	link.springer.com/10.1007/s00572-017-0787-7	2017
Epidendroideae	Malaxideae	Dendrobiinae	Dendrobium	Dendrobium sinense		Dendrobium sinense	AU		Epiphytic	adults	tropical tree trunks	China		KJ210497.1			KF143720.1	KF177651.1	KF143617.1	KF177548.1						KY432348	Sanger sequencing	Wang et al. 2017	Mycorrhiza	link.springer.com/10.1007/s00572-017-0787-7	2017
Epidendroideae	Malaxideae	Dendrobiinae	Dendrobium	Dendrobium sinense		Dendrobium sinense	AU		Epiphytic	adults	tropical tree trunks	China		KJ210497.1			KF143720.1	KF177651.1	KF143617.1	KF177548.1						KY432349	Sanger sequencing	Wang et al. 2017	Mycorrhiza	link.springer.com/10.1007/s00572-017-0787-7	2017
Epidendroideae	Malaxideae	Dendrobiinae	Dendrobium	Dendrobium sinense		Dendrobium sinense	AU		Epiphytic	adults	tropical tree trunks	China		KJ210497.1			KF143720.1	KF177651.1	KF143617.1	KF177548.1						KY432350	Sanger sequencing	Wang et al. 2017	Mycorrhiza	link.springer.com/10.1007/s00572-017-0787-7	2017
Epidendroideae	Malaxideae	Dendrobiinae	Dendrobium	Dendrobium sinense		Dendrobium sinense	AU		Epiphytic	adults	tropical tree trunks	China		KJ210497.1			KF143720.1	KF177651.1	KF143617.1	KF177548.1						KY432351	Sanger sequencing	Wang et al. 2017	Mycorrhiza	link.springer.com/10.1007/s00572-017-0787-7	2017
Epidendroideae	Malaxideae	Dendrobiinae	Dendrobium	Dendrobium sinense		Dendrobium sinense	AU		Epiphytic	adults	tropical tree trunks	China		KJ210497.1			KF143720.1	KF177651.1	KF143617.1	KF177548.1						KY432352	Sanger sequencing	Wang et al. 2017	Mycorrhiza	link.springer.com/10.1007/s00572-017-0787-7	2017
Epidendroideae	Malaxideae	Dendrobiinae	Dendrobium	Dendrobium sinense		Dendrobium sinense	AU		Epiphytic	adults	tropical tree trunks	China		KJ210497.1			KF143720.1	KF177651.1	KF143617.1	KF177548.1						KY432353	Sanger sequencing	Wang et al. 2017	Mycorrhiza	link.springer.com/10.1007/s00572-017-0787-7	2017
Epidendroideae	Malaxideae	Dendrobiinae	Dendrobium	Dendrobium sinense		Dendrobium sinense	AU		Epiphytic	adults	tropical tree trunks	China		KJ210497.1			KF143720.1	KF177651.1	KF143617.1	KF177548.1						KY432354	Sanger sequencing	Wang et al. 2017	Mycorrhiza	link.springer.com/10.1007/s00572-017-0787-7	2017
Epidendroideae	Malaxideae	Dendrobiinae	Dendrobium	Dendrobium sinense		Dendrobium sinense	AU		Epiphytic	adults	tropical tree trunks	China		KJ210497.1			KF143720.1	KF177651.1	KF143617.1	KF177548.1						KY432355	Sanger sequencing	Wang et al. 2017	Mycorrhiza	link.springer.com/10.1007/s00572-017-0787-7	2017
Epidendroideae	Malaxideae	Dendrobiinae	Dendrobium	Dendrobium sinense		Dendrobium sinense	AU		Epiphytic	adults	tropical tree trunks	China		KJ210497.1			KF143720.1	KF177651.1	KF143617.1	KF177548.1						KY432356	Sanger sequencing	Wang et al. 2017	Mycorrhiza	link.springer.com/10.1007/s00572-017-0787-7	2017
Epidendroideae	Malaxideae	Dendrobiinae	Dendrobium	Dendrobium sinense		Dendrobium sinense	AU		Epiphytic	adults	tropical tree trunks	China		KJ210497.1			KF143720.1	KF177651.1	KF143617.1	KF177548.1						KY432357	Sanger sequencing	Wang et al. 2017	Mycorrhiza	link.springer.com/10.1007/s00572-017-0787-7	2017
Epidendroideae	Malaxideae	Dendrobiinae	Dendrobium	Dendrobium sinense		Dendrobium sinense	AU		Epiphytic	adults	tropical tree trunks	China		KJ210497.1			KF143720.1	KF177651.1	KF143617.1	KF177548.1						KY432358	Sanger sequencing	Wang et al. 2017	Mycorrhiza	link.springer.com/10.1007/s00572-017-0787-7	2017
Epidendroideae	Malaxideae	Dendrobiinae	Dendrobium	Dendrobium sinense		Dendrobium sinense	AU		Epiphytic	adults	tropical tree trunks	China		KJ210497.1			KF143720.1	KF177651.1	KF143617.1	KF177548.1						KY432359	Sanger sequencing	Wang et al. 2017	Mycorrhiza	link.springer.com/10.1007/s00572-017-0787-7	2017
Epidendroideae	Malaxideae	Dendrobiinae	Dendrobium	Dendrobium		Dendrobium sp.	AU		Epiphytic	adult	diverse horticultural settings	Thailand														(Refer to the original article) Tulasnellaceae	Sanger sequencing	Nontachaiyapoom et al. 2010	Mycorrhiza	10.1007/s00572-010-0297-3	2010
Epidendroideae	Malaxideae	Dendrobiinae	Dendrobium	Dendrobium speciosum		Dendrobium speciosum	AU		Epiphytic	adult		Australia		KC811544.1						KC811591.1						EF152422 EF152423 EF152424 EF152425	Sanger sequencing	Boddington/Dearnaley 2008	Proceedings of the Royal Society B: Biological Sciences	search.informit.com.au/documentSummary/dn=349579841579245/res=IELHSS	2008	Dearnaley 2007
Epidendroideae	Malaxideae	Dendrobiinae	Dendrobium	Dendrobium strongylanthum		Dendrobium strongylanthum	AU		Epiphytic/Lithophytic	adults	tropical forest	China	NC_027691.1	GU339107.1			*	*	*	*	*	*	*			KX587481 KX587482 KX587483 KX587484	Sanger sequencing/ABI	Xing et al. 2017	Science China Life Sciences	10.1007/s11427-017-9020-1	2017
Epidendroideae	Malaxideae	Dendrobiinae	Dendrobium	Dendrobium thyrsiflorum		Dendrobium thyrsiflorum	AU		Epiphytic/Lithophytic/Terrestrial	adult		Vietman		KJ210503.1			KF143728.1	KF177659.1	KF143625.1	EU887929.1	MG490306.1					HM486951 HM486940 HM486939 HM486936 HM486952 HM486937 HM486950 HM486942 HM486949	Sanger sequencing	Xing et al. 2011	Current Microbiology	doi:10.1007/s00284-010-9848-2	2011
Epidendroideae	Malaxideae	Dendrobiinae	Dendrobium	Dendrobium thyrsiflorum		Dendrobium thyrsiflorum	AU		Epiphytic/Lithophytic/Terrestrial					KJ210503.1			KF143728.1	KF177659.1	KF143625.1	EU887929.1	MG490306.1							Xing et al. 2011	Planta	10.1007/s00425-015-2301-9	2011	Teixeira et al. 2015
Epidendroideae	Vandeae	Angraecinae	Campylocentrum	Campylocentrum filiforme	Dendrophylax filiformis	Dendrophylax filiformis	AU		Epiphytic	Adult or seedling	subtropical forest	Puerto Rico		AF506296.1			AF506344.1		AF506323.1							AF472301 AF472292	Sanger sequencing	Otero et al. 2002	American Journal of Botany	doi.org/10.3732/ajb.89.11.1852	2002	Dearnaley 2007/Yukawa et al.2009
Epidendroideae	Vandeae	Angraecinae	Dendrophylax	Dendrophylax lindenii		Dendrophylax lindenii	AU		Epiphytic	adults	patches or ‘islands’ of strand swamps/sloughs shaded by an upper canopy/ affixed to branches of mature TREES	US		AF506318.1			AF506362.1		AF506338.1		JN176130.1					(Refer to the origianl article) Ceratobasidium	Sanger sequencing	Hoang et al. 2017	Annals of Botany	doi:10.1093/aob/mcw220	2017
Orchidoideae	Cranichideae	Spiranthinae	Dichromanthus	Dichromanthus auranticus		Dichromanthus auranticaus	AU		Terrestrial	protocorms		Mexico					AJ543913.1	AJ542439.1								MF797831	Sanger sequencing	Ortega-Larrocea/Rangel-Villafranco 2007/	Lankesteriana International Journal on Orchidology	www.redalyc.org/html/443/44339813068/	2007	Rasmussen et al. 2015
Epidendroideae	Malaxideae	Dendrobiinae	Diplocaulobium	Diplocaulobium enosmum	no records in the plant list	Diplocaulobium enosmum	AU		Epiphytic	adult/protocorm	Singapore Botanic Gardens	Singapore														AJ313446	Sanger sequencing/Isolates	Ma et al. 2003	Mycological Research	doi.org/10.1017/S0953756203008281	2003	Dearnaley 2007
Epidendroideae	Cymbidieae	Dipodiinae	Dipodium	Dipodium hamiltonianum		Dipodium hamiltonianum	MH		Terrestrial	adult	dry woodland	Australia														DQ178932 DQ178933 DQ178934 DQ178935 DQ178936 DQ178937	Sanger sequencing	Dearnaley/Le Brocque 2006	Australian Journal of Botany	doi.org/10.1071/BT05149	2006	Dearnaley 2007/Yukawa et al.2009
Epidendroideae	Cymbidieae	Dipodiinae	Dipodium	Dipodium variegatum		Dipodium variegatum	MH		Terrestrial	adult	Forest	Australia														AY702070 AY702071 AY702073	Sanger sequencing/clones	Bougoure/Dearnaley 2005	Australasian Mycologist	eprints.usq.edu.au/446/2/Bougoure_Dearnaley_PV.pdf	2005	Dearnaley 2007/Yukawa et al.2009
Epidendroideae	Cymbidieae	Dipodiinae	Dipodium	Dipodium variegatum		Dipodium variegatum	MH		Terrestrial	adult	Forest	Australia														AY702072	Sanger sequencing/clones	Bougoure/Dearnaley 2005	Australasian Mycologist	eprints.usq.edu.au/446/2/Bougoure_Dearnaley_PV.pdf	2005	Dearnaley 2007/Yukawa et al.2009
Epidendroideae	Cymbidieae	Dipodiinae	Dipodium	Dipodium variegatum		Dipodium variegatum	MH		Terrestrial	adult	Forest	Australia														AY702074	Sanger sequencing/clones	Bougoure/Dearnaley 2005	Australasian Mycologist	eprints.usq.edu.au/446/2/Bougoure_Dearnaley_PV.pdf	2005	Dearnaley 2007/Yukawa et al.2009
Orchidoideae	Orchideae	Disinae	Disa	Disa borbonica		Disa borbonica	AU		Terrestrial	adults	lowland rainforests (high canopy)/lowland semi‐dry forests/mountain rainforests (Epiphytic‐rich)	La Réunion		DQ414896.1					DQ415181.1							JF691384	Sanger sequencing/clones	Martos et al. 2012	Molecular Ecology	doi.org/10.1111/j.1365-294X.2012.05692.x	2012
Orchidoideae	Orchideae	Disinae	Disa	Disa borbonica		Disa borbonica	AU		Terrestrial	adults	lowland rainforests (high canopy)/lowland semi‐dry forests/mountain rainforests (Epiphytic‐rich)	La Réunion		DQ414896.1					DQ415181.1							JF691506	Sanger sequencing/clones	Martos et al. 2012	Molecular Ecology	doi.org/10.1111/j.1365-294X.2012.05692.x	2012
Orchidoideae	Orchideae	Disinae	Disa	Disa borbonica		Disa borbonica	AU		Terrestrial	adults	lowland rainforests (high canopy)/lowland semi‐dry forests/mountain rainforests (Epiphytic‐rich)	La Réunion		DQ414896.1					DQ415181.1							JF691507	Sanger sequencing/clones	Martos et al. 2012	Molecular Ecology	doi.org/10.1111/j.1365-294X.2012.05692.x	2012
Orchidoideae	Orchideae	Disinae	Disa	Disa bracteata		Disa bracteata	AU		Terrestrial			Australia		DQ414896.1					DQ415181.1							KT601562	N/A	Davis et al. unpub	N/A	N/A		Linde et al. 2017
Orchidoideae	Orchideae	Disinae	Disa	Disa bracteata		Disa bracteata	AU	δ13C/δ15N	Terrestrial		open forest	Australia		DQ414896.1					DQ415181.1							JX138560	Sanger sequencing	Sommer et al. 2012	American Journal of Botany	doi.org/10.3732/ajb.1100575	2012
Orchidoideae	Orchideae	Disinae	Disa	Disa bracteata		Disa bracteata	AU		Terrestrial			Australia		DQ414896.1					DQ415181.1							JX138560 JX138561	Sanger sequencing	Sommer et al. 2012	American Journal of Botany	doi.org/10.3732/ajb.1100575	2012	Linde et al. 2017
Orchidoideae	Orchideae	Disinae	Disa	Disa bracteata		Disa bracteata	AU		Terrestrial	adult	disturded habitats	Australia		DQ414896.1					DQ415181.1							AY373272 DQ061111 AJ313448 AY373295 AF269067 AF214578	Sanger sequencing	Bonnardeaux et al. 2007	Mycological Research	doi.org/10.1016/j.mycres.2006.11.006	2007	Dearnaley 2007/Yukawa et al.2009
Orchidoideae	Orchideae	Brownleeinae	Disperis	Disperis bolusiana	Disperis bolusiana subsp bolusiana	Disperis bolusiana	AU		Terrestrial	adult/flowering	Natural habitat	South Africa		EU301457.1			EU301510.1		EU301563.1							FJ788669.1 FJ788670.1 FJ788671.1 FJ788672.1 FJ788673.1 FJ788674.1	Sanger sequencing	Waterman et al. 2011	The American Naturalist	doi.org/10.1086/657955	2011
Orchidoideae	Orchideae	Brownleeinae	Disperis	Disperis capensis		Disperis capensis	AU		Terrestrial	adult/flowering	Natural habitat	South Africa		KY404925.1			EU687536.1	AY381120.1	DQ415142.1							FJ788675.1 FJ788676.1 FJ788677.1 FJ788678.1 FJ788679.1 FJ788680.1	Sanger sequencing	Waterman et al. 2011	The American Naturalist	doi.org/10.1086/657955	2011
Orchidoideae	Orchideae	Brownleeinae	Disperis	Disperis circumflexa		Disperis circumflexa	AU		Terrestrial	adult/flowering	Natural habitat	South Africa		EU301450.1			EU301536.1		EU301556.1							FJ788682.1 FJ788683.1 FJ788684.1 FJ788685.1 FJ788681.1 FJ788686.1 FJ788687.1 FJ788688.1 FJ788689.1	Sanger sequencing	Waterman et al. 2011	The American Naturalist	doi.org/10.1086/657955	2011
Orchidoideae	Orchideae	Brownleeinae	Disperis	Disperis cucullata		Disperis cucullata	AU		Terrestrial	adult/flowering	Natural habitat	South Africa		DQ414855.1			EU301501.1		DQ415141.1							(Refer to the original article) Ceratobasidiaceae	Sanger sequencing	Waterman et al. 2011	The American Naturalist	doi.org/10.1086/657955	2011
Orchidoideae	Orchideae	Brownleeinae	Disperis	Disperis fanniniae		Disperis fanniniae	AU		Terrestrial	adult/flowering	Natural habitat	South Africa		EU687532.1			EU687537.1		EU687542.1							FJ788690.1 FJ788691.1	Sanger sequencing	Waterman et al. 2011	The American Naturalist	doi.org/10.1086/657955	2011
Orchidoideae	Orchideae	Brownleeinae	Disperis	Disperis macowanii		Disperis macowanii	AU		Terrestrial	adult/flowering	Natural habitat	South Africa		EU301469.1			EU301522.1		EU301575.1							FJ788692.1	Sanger sequencing	Waterman et al. 2011	The American Naturalist	doi.org/10.1086/657955	2011
Orchidoideae	Orchideae	Brownleeinae	Disperis	Disperis oxyglossa		Disperis oxyglossa	AU		Terrestrial	adult/flowering	Natural habitat	South Africa		EU301494.1			EU301547.1		EU301600.1							FJ788693.1	Sanger sequencing	Waterman et al. 2011	The American Naturalist	doi.org/10.1086/657955	2011
Orchidoideae	Orchideae	Brownleeinae	Disperis	Disperis paludosa		Disperis paludosa	AU		Terrestrial	adult/flowering	Natural habitat	South Africa		EU301456.1			EU301509.1		EU301562.1							FJ788694.1	Sanger sequencing	Waterman et al. 2011	The American Naturalist	doi.org/10.1086/657955	2011
Orchidoideae	Orchideae	Brownleeinae	Disperis	Disperis purpurata	Disperis purpurata sub purpurata	Disperis purpurata	AU		Terrestrial	adult/flowering	Natural habitat	South Africa		EU301452.1			EU301505.1		EU301558.1							FJ788695.1 FJ788696.1 FJ788697.1 FJ788698.1 FJ788699.1 FJ788700.1 FJ788701.1 FJ788702.1 FJ788703.1 FJ788704.1 FJ788705.1 FJ788706.1	Sanger sequencing	Waterman et al. 2011	The American Naturalist	doi.org/10.1086/657955	2011
Orchidoideae	Orchideae	Brownleeinae	Disperis	Disperis villosa		Disperis villosa	AU		Terrestrial	adult/flowering	Natural habitat	South Africa		EU301482.1			EU301535.1		EU301588.1							FJ788707.1 FJ788708.1 FJ788709.1 FJ788710.1 FJ788711.1 FJ788712.1 FJ788713.1 FJ788714.1 FJ788715.1 FJ788716.1 FJ788717.1 FJ788719.1 FJ788888.1	Sanger sequencing	Waterman et al. 2011	The American Naturalist	doi.org/10.1086/657955	2011
Orchidoideae	Orchideae	Brownleeinae	Disperis	Disperis wealei		Disperis wealei	AU		Terrestrial	adult/flowering	Natural habitat	South Africa		EU301492.1			EU301545.1		EU301598.1							FJ788720.1	Sanger sequencing	Waterman et al. 2011	The American Naturalist	doi.org/10.1086/657955	2011
Orchidoideae	Diurideae	Diuridinae	Diuris	Diuris amplissima	Diuris aff. Amplissima	Diuris amplissima	AU		Terrestrial			Australia														(Refer to the original article) no match	Sanger sequencing	Sommer et al. 2012	American Journal of Botany	doi.org/10.3732/ajb.1100575	2012
Orchidoideae	Diurideae	Diuridinae	Diuris	Diuris amplissima	Diuris aff. Amplissima	Diuris amplissima	AU		Terrestrial			Australia																Ruibal et al. 2013	Applications in Plant Sciences	10.3732/apps.1200394	2013
Orchidoideae	Diurideae	Diuridinae	Diuris	Diuris chryseopsis		Diuris chryseopsis	AU		Terrestrial			Australia		DQ904029.1					AY851061.1							DQ790796 DQ790799 DQ790815	Sanger sequencing	Smith et al.2010	Australian Journal of Botany	doi.org/10.1071/BT09214	2010	Linde et al. 2017
Orchidoideae	Diurideae	Diuridinae	Diuris	Diuris chryseopsis		Diuris chryseopsis	AU		Terrestrial			Australia		DQ904029.1					AY851061.1									Ruibal et al. 2013	Applications in Plant Sciences	10.3732/apps.1200394	2013
Orchidoideae	Diurideae	Diuridinae	Diuris	Diuris corymbosa	Diuris aff. Corymbosa	Diuris corymbosa	AU		Terrestrial	adults	intact bushland biodiversity hotspot	Australia		EU595636.1												EF160068	Sanger sequencing	Bonnardeaux et al. 2007	Mycological Research	doi.org/10.1016/j.mycres.2006.11.006	2007
Orchidoideae	Diurideae	Diuridinae	Diuris	Diuris corymbosa	Diuris aff. Corymbosa	Diuris corymbosa	AU		Terrestrial	adults	intact bushland biodiversity hotspot	Australia		EU595636.1														Nurfadilah et al. 2013	Annals of Botany	10.1093/aob/mct064	2013
Orchidoideae	Diurideae	Diuridinae	Diuris	Diuris dendrobioides		Diuris dendrobioides	AU		Terrestrial			Australia		AY851065.1					AY851055.1							DQ790802	Sanger sequencing	Smith et al.2010	Australian Journal of Botany	doi.org/10.1071/BT09214	2010	Linde et al. 2017
Orchidoideae	Diurideae	Diuridinae	Diuris	Diuris fragrantissima		Diuris fragrantissima	AU		Terrestrial			Australia		AY851068.1					AY851059.1							DQ790719 DQ790720 DQ790721 DQ790722 DQ790723 DQ790724 DQ790725 DQ790726 DQ790727 DQ790728 DQ790729 DQ790730 DQ790731 DQ790732 DQ790733 DQ790734 DQ790735 DQ790736 DQ790737 DQ790738 DQ790786 DQ790787 DQ790788 DQ790789 DQ790790 DQ790791 DQ790792 DQ790793 DQ790794 DQ790795	Sanger sequencing	Smith et al.2010	Australian Journal of Botany	doi.org/10.1071/BT09214	2010	Linde et al. 2017
Orchidoideae	Diurideae	Diuridinae	Diuris	Diuris fragrantissima		Diuris fragrantissima	AU		Terrestrial			Australia		AY851068.1					AY851059.1									Ruibal et al. 2013	Applications in Plant Sciences	10.3732/apps.1200394	2013
Orchidoideae	Diurideae	Diuridinae	Diuris	Diuris fragrantissima		Diuris fragrantissima	AU		Terrestrial			Australia		AY851068.1					AY851059.1									Egidi et al. 2018	Fungal Ecology	10.1016/j.funeco.2018.01.002	2018
Orchidoideae	Diurideae	Diuridinae	Diuris	Diuris magnifica		Diuris magnifica	AU		Terrestrial			Australia		EU595627.1												KT601561	N/A	Davis et al. unpub	N/A	N/A		Linde et al. 2017
Orchidoideae	Diurideae	Diuridinae	Diuris	Diuris magnifica		Diuris magnifica	AU	δ13C/δ15N	Terrestrial		open forest	Australia		EU595627.1												JX138564 JX138565	Sanger sequencing	Sommer et al. 2012	American Journal of Botany	doi.org/10.3732/ajb.1100575	2012
Orchidoideae	Diurideae	Diuridinae	Diuris	Diuris magnifica		Diuris magnifica	AU		Terrestrial			Australia		EU595627.1												JX138564 JX138565	Sanger sequencing	Sommer et al. 2012	American Journal of Botany	doi.org/10.3732/ajb.1100575	2012	Linde et al. 2017
Orchidoideae	Diurideae	Diuridinae	Diuris	Diuris magnifica		Diuris magnifica	AU		Terrestrial	adult	woodland	Australia		EU595627.1												AY373298	Sanger sequencing	Bonnardeaux et al. 2007	Mycological Research	doi.org/10.1016/j.mycres.2006.11.006	2007	Dearnaley 2007/Yukawa et al.2009
Orchidoideae	Diurideae	Diuridinae	Diuris	Diuris magnifica		Diuris magnifica	AU		Terrestrial			Australia		EU595627.1														De Long et al. 2013	Annals of Botany	10.1093/aob/mcs294	2013	Rasmussen et al. 2015
Orchidoideae	Diurideae	Diuridinae	Diuris	Diuris pulchella		Diuris pulchella	AU		Terrestrial			Australia																Ruibal et al. 2013	Applications in Plant Sciences	10.3732/apps.1200394	2013
Orchidoideae	Diurideae	Diuridinae	Diuris	Diuris punctata	Diuris punctata var. daltonii	Diuris punctata	AU		Terrestrial			Australia		AY029061.1					AY851052.1							DQ790798	Sanger sequencing	Smith et al.2010	Australian Journal of Botany	doi.org/10.1071/BT09214	2010	Linde et al. 2017
Orchidoideae	Diurideae	Diuridinae	Diuris	Diuris punctata	Diuris punctata var. daltonii	Diuris punctata	AU		Terrestrial					AY029061.1					AY851052.1							DQ790804 DQ790808	Sanger sequencing	Smith et al.2010	Australian Journal of Botany	doi.org/10.1071/BT09214	2010	Linde et al. 2017
Orchidoideae	Diurideae	Diuridinae	Diuris	Diuris punctata	Diuris punctata var. daltonii	Diuris punctata	AU		Terrestrial			Australia		AY029061.1					AY851052.1									Ruibal et al. 2013	Applications in Plant Sciences	10.3732/apps.1200394	2013
Orchidoideae	Diurideae	Diuridinae	Diuris	Diuris spp.		Diuris spp.	AU		Terrestrial			Australia																Ruibal et al. 2013	Applications in Plant Sciences	10.3732/apps.1200394	2013
Orchidoideae	Diurideae	Drakaeinae	Drakaea	Drakaea concolor		Drakaea concolor	AU		Terrestrial		endemic south-west of Western Australia	Australia					AJ310025.1											Ruibal et al. 2013	Applications in Plant Sciences	10.3732/apps.1200394	2013
[truncated: 1,616 more rows]

## Sheet: Table_S2
source	Subfamily	Tribe	3-letter initials	Subtribe	Genus	Species	Plastome	ITS	ITS1	ITS2	matK	rbcL	trnL-F	TrophicMode_relaxed PMH:PMH?2PMH	TrophicMode_strict PMH: PMH?2AU	Symbiotic association_represented by fungal lifestyles_(R-'rhizoctonias', E-ectomycorrhizal, S-saprotrophic)
[truncated: 539 more rows]
